# Supplementary material for: Hepatitis B virus X protein influences enrichment profiles of H3K9me3 on promoter regions in human hepatoma cell lines
Source: Oncotarget. 2016 Oct 19;7(51):84883–92. doi: 10.18632/oncotarget.12751 (PMC5356706; doi:10.18632/oncotarget.12751)
Supplement: Supplementary file 2 [file oncotarget-07-84883-s002.xlsx]

## Sheet: EnrichmentPeaksInGenePromoter
#Column "SampleName" The sample which the peak lies in.
#Column "PeakID" A serial number given by SQL software for each peak.
#Column "PeakChromosome" It tells which chromosome the peak lies in.
#Column "PeakStart" The start base pair of the peak on the chromosome.
#Column "PeakEnd" The end base pair of the peak on the chromosome.
#Column "PeakLength" The length of the peak.
#Column "PeakScore" The log2-ratio of the 4th-highest probe in the peak.
#Column "PeakFDR" FDR value of the peak. (Cut off=0.05)
#Column "GeneName" The gene which the peak overlaps its promoter region.
#Column "Chromosome" It tells which chromosome the gene lies in.
#Column "Strand" Strand of the transcript.
#Column "PeakToTSS" The distance from the centre of the peak to the TSS. (“-” means the peak centre locate in upstream of the TSS)
#Column "Accession" RefSeq accession number of the transcript.
#Column "TSS" The start site of the transcript.
#Column "TTS" The termination site of the transcript.
#Column "LocusLinkID" The Gene ID in NCBI's Gene Database.
#Column "ProteinID" The Protein ID in NCBI's RefSeq database.
#Column "ProteinName" The Protein Name in NCBI's RefSeq database.
#Column "Description" The corresponding description provided by NCBI's databases.
#Column "OMIMID" The ID in OMIM (Online Mendelian Inheritance in Man) Database.
SampleName	PeakID	PeakChromosome	PeakStart	PeakEnd	PeakLength	PeakScore	PeakFDR	GeneName	Chromosome	Strand	PeakToTSS	Accession	TSS	TTS	LocusLinkID	ProteinID	ProteinName	Description	OMIMID
HCC_7721_3	1	chr2	231789447	231790957	1510	1.6	0	GPR55	chr2	-	-261	NM_005683	231789941	231772042	9290	NP_005674	G-protein coupled receptor 55	This gene belongs to the G-protein-coupled receptor superfamily. The encoded integral membrane protein is a likely cannabinoid receptor. It may be involved in several physiological and pathological processes by activating a variety of signal transduction pathways. [provided by RefSeq, Aug 2013]. Publication Note: This RefSeq record includes a subset of the publications that are available for this…	604107
HCC_7721_3	2	chr22	31277009	31278137	1128	1.66	0	OSBP2	chr22	+	-94	NM_001282742	31277667	31303811	23762	NP_001269671	oxysterol-binding protein 2 isoform g	The protein encoded by this gene contains a pleckstrin homology (PH) domain and an oxysterol-binding region. It binds oxysterols such as 7-ketocholesterol and may inhibit their cytotoxicity. Alternatively spliced transcript variants encoding multiple isoforms have been observed for this gene. [provided by RefSeq, Sep 2013].	606729
HCC_7721_3	3	chr12	123753439	123755970	2531	1.36	0	CDK2AP1	chr12	-	944	NR_073008	123755649	123745516	8099			The protein encoded by this gene is a cyclin-dependent kinase 2 (CDK2) -associated protein which is thought to negatively regulate CDK2 activity by sequestering monomeric CDK2, and targeting CDK2 for proteolysis. This protein was found to also interact with DNA polymerase alpha/primase and mediate the phosphorylation of the large p180 subunit, which suggests a regulatory role in DNA replication d…	602198
HCC_7721_3	3	chr12	123753439	123755970	2531	1.36	0	CDK2AP1	chr12	-	76	NM_001270433	123754781	123745516	8099	NP_001257362	cyclin-dependent kinase 2-associated protein 1 isoform 2	The protein encoded by this gene is a cyclin-dependent kinase 2 (CDK2) -associated protein which is thought to negatively regulate CDK2 activity by sequestering monomeric CDK2, and targeting CDK2 for proteolysis. This protein was found to also interact with DNA polymerase alpha/primase and mediate the phosphorylation of the large p180 subunit, which suggests a regulatory role in DNA replication d…	602198
HCC_7721_3	3	chr12	123753439	123755970	2531	1.36	0	CDK2AP1	chr12	-	-1903	NM_001270434	123752801	123745516	8099	NP_001257363	cyclin-dependent kinase 2-associated protein 1 isoform 2	The protein encoded by this gene is a cyclin-dependent kinase 2 (CDK2) -associated protein which is thought to negatively regulate CDK2 activity by sequestering monomeric CDK2, and targeting CDK2 for proteolysis. This protein was found to also interact with DNA polymerase alpha/primase and mediate the phosphorylation of the large p180 subunit, which suggests a regulatory role in DNA replication d…	602198
HCC_7721_3	4	chr14	104583763	104584904	1141	1.43	0.00478469	MIR203B	chr14	-	-493	NR_039859	104583840	104583754	100616173			microRNAs (miRNAs) are short (20-24 nt) non-coding RNAs that are involved in post-transcriptional regulation of gene expression in multicellular organisms by affecting both the stability and translation of mRNAs. miRNAs are transcribed by RNA polymerase II as part of capped and polyadenylated primary transcripts (pri-miRNAs) that can be either protein-coding or non-coding. The primary transcript …	0
HCC_7721_3	4	chr14	104583763	104584904	1141	1.43	0.00478469	MIR203A	chr14	+	592	NR_029620	104583741	104583851	406986			microRNAs (miRNAs) are short (20-24 nt) non-coding RNAs that are involved in post-transcriptional regulation of gene expression in multicellular organisms by affecting both the stability and translation of mRNAs. miRNAs are transcribed by RNA polymerase II as part of capped and polyadenylated primary transcripts (pri-miRNAs) that can be either protein-coding or non-coding. The primary transcript …	611899
HCC_7721_3	5	chr3	47051957	47053042	1085	1.48	0.00478469	NRADDP	chr3	+	-531	NR_024046	47053031	47054957	100129354			The neurotrophin receptor alike death domain proteins belong to the death domain superfamily and are involved in mediating apoptosis. This gene has been inactivated by mutation and is nonfunctional in humans. [provided by RefSeq, Oct 2008]. Sequence Note: The RefSeq transcript was derived from the reference genome assembly. The genomic coordinates were determined from alignments. ##Evidence-Data-…	0
HCC_7721_3	6	chr3	52813206	52814087	881	1.48	0.00478469	ITIH1	chr3	+	-294	NM_001166436	52813941	52826084	3697	NP_001159908	inter-alpha-trypsin inhibitor heavy chain H1 isoform c	The protein encoded by this gene is the heavy chain of a serine protease inhibitor that may serve to carry hyaluronan in plasma. This gene is part of a cluster of similar genes on chromosome 3. Multiple transcript variants encoding different isoforms have been found for this gene. [provided by RefSeq, Oct 2009].	147270
HCC_7721_3	6	chr3	52813206	52814087	881	1.48	0.00478469	ITIH1	chr3	+	-289	NM_001166435	52813936	52826084	3697	NP_001159907	inter-alpha-trypsin inhibitor heavy chain H1 isoform c	The protein encoded by this gene is the heavy chain of a serine protease inhibitor that may serve to carry hyaluronan in plasma. This gene is part of a cluster of similar genes on chromosome 3. Multiple transcript variants encoding different isoforms have been found for this gene. [provided by RefSeq, Oct 2009].	147270
HCC_7721_3	7	chr3	126706137	126707034	897	1.48	0.00478469	PLXNA1	chr3	+	-850	NM_032242	126707436	126756235	5361	NP_115618	plexin-A1 precursor		601055
HCC_7721_3	8	chr5	179229385	179230477	1092	1.51	0.00478469	MGAT4B	chr5	-	-56	NM_054013	179229875	179224597	11282	NP_463459	alpha-1,3-mannosyl-glycoprotein 4-beta-N-acetylglucosaminyltransferase B isoform 2	This gene encodes a key glycosyltransferase that regulates the formation of tri- and multiantennary branching structures in the Golgi apparatus. The encoded protein, in addition to the related isoenzyme A, catalyzes the transfer of N-acetylglucosamine (GlcNAc) from UDP-GlcNAc in a beta-1,4 linkage to the Man-alpha-1,3-Man-beta-1,4-GlcNAc arm of R-Man-alpha-1,6(GlcNAc-beta-1,2-Man-alpha-1,3)Man-be…	604561
HCC_7721_3	9	chr8	681067	682373	1306	1.51	0.00478469	ERICH1	chr8	-	-494	NM_207332	681226	614199	157697	NP_997215	glutamate-rich protein 1		0
HCC_7721_3	10	chr15	83240086	83240547	461	2.02	0.0105263	CPEB1	chr15	-	256	NM_001079535	83240573	83211950	64506	NP_001073003	cytoplasmic polyadenylation element-binding protein 1 isoform 3	This gene encodes a member of the cytoplasmic polyadenylation element binding protein family. This highly conserved protein binds to a specific RNA sequence, called the cytoplasmic polyadenylation element, found in the 3' untranslated region of some mRNAs. The encoded protein functions in both the cytoplasm and the nucleus. It is involved in the regulation of mRNA translation, as well as processi…	607342
HCC_7721_3	11	chr19	41724348	41724872	524	1.96	0.0105263	AXL	chr19	+	-493	NM_001699	41725103	41767672	558	NP_001690	tyrosine-protein kinase receptor UFO isoform 2 precursor	The protein encoded by this gene is a member of the Tyro3-Axl-Mer (TAM) receptor tyrosine kinase subfamily. The encoded protein possesses an extracellular domain which is composed of two immunoglobulin-like motifs at the N-terminal, followed by two fibronectin type-III motifs. It transduces signals from the extracellular matrix into the cytoplasm by binding to the vitamin K-dependent protein grow…	109135
HCC_7721_3	12	chr22	37678374	37678836	462	1.97	0.0105263	CYTH4	chr22	+	111	NM_013385	37678494	37711389	27128	NP_037517	cytohesin-4	The protein encoded by this gene is a member of the PSCD family. Members of this family have identical structural organization that consists of an N-terminal coiled-coil motif, a central Sec7 domain, and a C-terminal pleckstrin homology (PH) domain. The coiled-coil motif is involved in homodimerization, the Sec7 domain contains guanine-nucleotide exchange protein (GEP) activity, and the PH domain…	606514
HCC_7721_3	13	chr16	2562442	2562901	459	1.79	0.0105263	ATP6V0C	chr16	+	-1198	NM_001694	2563870	2570224	527	NP_001685	V-type proton ATPase 16 kDa proteolipid subunit	This gene encodes a component of vacuolar ATPase (V-ATPase), a multisubunit enzyme that mediates acidification of eukaryotic intracellular organelles. V-ATPase dependent organelle acidification is necessary for such intracellular processes as protein sorting, zymogen activation, receptor-mediated endocytosis, and synaptic vesicle proton gradient generation. V-ATPase is composed of a cytosolic V1 …	108745
HCC_7721_3	13	chr16	2562442	2562901	459	1.79	0.0105263	ATP6V0C	chr16	+	-1054	NM_001198569	2563726	2570224	527	NP_001185498	V-type proton ATPase 16 kDa proteolipid subunit	This gene encodes a component of vacuolar ATPase (V-ATPase), a multisubunit enzyme that mediates acidification of eukaryotic intracellular organelles. V-ATPase dependent organelle acidification is necessary for such intracellular processes as protein sorting, zymogen activation, receptor-mediated endocytosis, and synaptic vesicle proton gradient generation. V-ATPase is composed of a cytosolic V1 …	108745
HCC_7721_3	14	chr16	66960127	66960669	542	1.79	0.0105263	RRAD	chr16	-	-959	NM_004165	66959439	66955581	6236	NP_004156	GTP-binding protein RAD		179503
HCC_7721_3	15	chr17	73285046	73285509	463	1.87	0.0105263	SLC25A19	chr17	-	252	NM_001126122	73285530	73269060	60386	NP_001119594	mitochondrial thiamine pyrophosphate carrier	This gene encodes a mitochondrial protein that is a member of the solute carrier family. Although this protein was initially thought to be the mitochondrial deoxynucleotide carrier involved in the uptake of deoxynucleotides into the matrix of the mitochondria, further studies have demonstrated that this protein instead functions as the mitochondrial thiamine pyrophosphate carrier, which transport…	606521
HCC_7721_3	16	chr18	21572098	21572668	570	1.79	0.0105263	TTC39C	chr18	+	-353	NM_153211	21572736	21715574	125488	NP_694943	tetratricopeptide repeat protein 39C isoform 2		0
HCC_7721_3	17	chrY	9559670	9560143	473	2.13	0.0105263	TTTY21	chrY	-	-1001	NR_001535	9558905	9555261	252953				0
HCC_7721_3	17	chrY	9559670	9560143	473	2.13	0.0105263	TTTY21B	chrY	-	-1001	NR_003588	9558905	9555261	100101115				0
HCC_7721_3	18	chr1	16061510	16062815	1305	1.57	0.0105263	SLC25A34	chr1	+	-645	NM_207348	16062808	16067884	284723	NP_997231	solute carrier family 25 member 34	SLC25A34 belongs to the SLC25 family of mitochondrial carrier proteins (Haitina et al., 2006 [PubMed 16949250]).[supplied by OMIM, Mar 2008]. ##Evidence-Data-START## Transcript exon combination :: BC027998.1, BI550141.1 [ECO:0000332] RNAseq introns :: single sample supports all introns ERS025081, ERS025082 [ECO:0000348] ##Evidence-Data-END##	610817
HCC_7721_3	19	chr16	18437884	18439018	1134	1.41	0.0105263	MIR6511A4	chr16	-	-515	NR_106971	18437936	18437869	102465684			microRNAs (miRNAs) are short (20-24 nt) non-coding RNAs that are involved in post-transcriptional regulation of gene expression in multicellular organisms by affecting both the stability and translation of mRNAs. miRNAs are transcribed by RNA polymerase II as part of capped and polyadenylated primary transcripts (pri-miRNAs) that can be either protein-coding or non-coding. The primary transcript …	0
HCC_7721_3	19	chr16	18437884	18439018	1134	1.41	0.0105263	MIR6511A3	chr16	-	-515	NR_106970	18437936	18437869	102465683			microRNAs (miRNAs) are short (20-24 nt) non-coding RNAs that are involved in post-transcriptional regulation of gene expression in multicellular organisms by affecting both the stability and translation of mRNAs. miRNAs are transcribed by RNA polymerase II as part of capped and polyadenylated primary transcripts (pri-miRNAs) that can be either protein-coding or non-coding. The primary transcript …	0
HCC_7721_3	19	chr16	18437884	18439018	1134	1.41	0.0105263	MIR6511A2	chr16	-	-515	NR_106969	18437936	18437869	102466812			microRNAs (miRNAs) are short (20-24 nt) non-coding RNAs that are involved in post-transcriptional regulation of gene expression in multicellular organisms by affecting both the stability and translation of mRNAs. miRNAs are transcribed by RNA polymerase II as part of capped and polyadenylated primary transcripts (pri-miRNAs) that can be either protein-coding or non-coding. The primary transcript …	0
HCC_7721_3	19	chr16	18437884	18439018	1134	1.41	0.0105263	MIR6511A1	chr16	-	-515	NR_106766	18437936	18437869	102466268			microRNAs (miRNAs) are short (20-24 nt) non-coding RNAs that are involved in post-transcriptional regulation of gene expression in multicellular organisms by affecting both the stability and translation of mRNAs. miRNAs are transcribed by RNA polymerase II as part of capped and polyadenylated primary transcripts (pri-miRNAs) that can be either protein-coding or non-coding. The primary transcript …	0
HCC_7721_3	20	chr2	242750948	242751984	1036	1.37	0.0105263	NEU4	chr2	+	-560	NM_080741	242752026	242758739	129807	NP_542779	sialidase-4 isoform 1	The protein encoded by this gene belongs to a family of glycohydrolytic enzymes, which remove terminal sialic acid residues from various sialo derivatives, such as glycoproteins, glycolipids, oligosaccharides, and gangliosides. Alternatively spliced transcript variants encoding different isoforms have been noted for this gene. [provided by RefSeq, Nov 2009].	608527
HCC_7721_3	21	chr4	6556948	6557827	879	1.42	0.0105263	PPP2R2C	chr4	-	17	NM_001206995	6557405	6322304	5522	NP_001193924	protein phosphatase 2, regulatory subunit B, gamma isoform c	The product of this gene belongs to the phosphatase 2 regulatory subunit B family. Protein phosphatase 2 is one of the four major Ser/Thr phosphatases, and it is implicated in the negative control of cell growth and division. It consists of a common heteromeric core enzyme, which is composed of a catalytic subunit and a constant regulatory subunit, that associates with a variety of regulatory sub…	605997
HCC_7721_3	22	chr10	81105920	81106393	473	1.86	0.0110803	PPIF	chr10	+	-1062	NM_005729	81107219	81115089	10105	NP_005720	peptidyl-prolyl cis-trans isomerase F, mitochondrial precursor	The protein encoded by this gene is a member of the peptidyl-prolyl cis-trans isomerase (PPIase) family. PPIases catalyze the cis-trans isomerization of proline imidic peptide bonds in oligopeptides and accelerate the folding of proteins. This protein is part of the mitochondrial permeability transition pore in the inner mitochondrial membrane. Activation of this pore is thought to be involved in…	604486
HCC_7721_3	23	chr18	267652	268106	454	1.7	0.0110803	THOC1	chr18	-	180	NM_005131	268059	214519	9984	NP_005122	THO complex subunit 1	HPR1 is part of the TREX (transcription/export) complex, which includes TEX1 (MIM 606929), THO2 (MIM 300395), ALY (MIM 604171), and UAP56 (MIM 142560).[supplied by OMIM, Nov 2010]. Publication Note: This RefSeq record includes a subset of the publications that are available for this gene. Please see the Gene record to access additional publications. ##Evidence-Data-START## Transcript exon combina…	606930
HCC_7721_3	24	chr19	15725275	15725752	477	1.81	0.0110803	CYP4F8	chr19	+	-514	NM_007253	15726028	15740447	11283	NP_009184	cytochrome P450 4F8 precursor	This gene, CYP4F8, encodes a member of the cytochrome P450 superfamily of enzymes. The cytochrome P450 proteins are monooxygenases which catalyze many reactions involved in drug metabolism and synthesis of cholesterol, steroids and other lipids. This protein localizes to the endoplasmic reticulum and functions as a 19-hydroxylase of prostaglandins in seminal vesicles. This gene is part of a clust…	611545
HCC_7721_3	25	chr2	209118535	209119007	472	1.64	0.0110803	IDH1	chr2	-	256	NM_001282387	209119027	209100950	3417	NP_001269316	isocitrate dehydrogenase [NADP] cytoplasmic	Isocitrate dehydrogenases catalyze the oxidative decarboxylation of isocitrate to 2-oxoglutarate. These enzymes belong to two distinct subclasses, one of which utilizes NAD(+) as the electron acceptor and the other NADP(+). Five isocitrate dehydrogenases have been reported: three NAD(+)-dependent isocitrate dehydrogenases, which localize to the mitochondrial matrix, and two NADP(+)-dependent isoc…	147700
HCC_7721_3	25	chr2	209118535	209119007	472	1.64	0.0110803	IDH1	chr2	-	411	NM_001282386	209119182	209100950	3417	NP_001269315	isocitrate dehydrogenase [NADP] cytoplasmic	Isocitrate dehydrogenases catalyze the oxidative decarboxylation of isocitrate to 2-oxoglutarate. These enzymes belong to two distinct subclasses, one of which utilizes NAD(+) as the electron acceptor and the other NADP(+). Five isocitrate dehydrogenases have been reported: three NAD(+)-dependent isocitrate dehydrogenases, which localize to the mitochondrial matrix, and two NADP(+)-dependent isoc…	147700
HCC_7721_3	25	chr2	209118535	209119007	472	1.64	0.0110803	IDH1-AS1	chr2	+	-1185	NR_046452	209119956	209120918	100507475				0
HCC_7721_3	26	chr9	140446281	140446766	485	1.83	0.0110803	MRPL41	chr9	+	215	NM_032477	140446308	140447007	64975	NP_115866	39S ribosomal protein L41, mitochondrial	Mammalian mitochondrial ribosomal proteins are encoded by nuclear genes and help in protein synthesis within the mitochondrion. Mitochondrial ribosomes (mitoribosomes) consist of a small 28S subunit and a large 39S subunit. They have an estimated 75% protein to rRNA composition compared to prokaryotic ribosomes, where this ratio is reversed. Another difference between mammalian mitoribosomes and …	611846
HCC_7721_3	26	chr9	140446281	140446766	485	1.83	0.0110803	PNPLA7	chr9	-	-1502	NM_152286	140445021	140354403	375775	NP_689499	patatin-like phospholipase domain-containing protein 7 isoform b	Human patatin-like phospholipases, such as PNPLA7, have been implicated in regulation of adipocyte differentiation and have been induced by metabolic stimuli (Wilson et al., 2006 [PubMed 16799181]).[supplied by OMIM, Jun 2008].	612122
HCC_7721_3	27	chrY	6310186	6310696	510	2.02	0.0110803	TTTY21	chrY	+	-1033	NR_001535	6311474	6315118	252953				0
HCC_7721_3	27	chrY	6310186	6310696	510	2.02	0.0110803	TTTY21B	chrY	+	-1033	NR_003588	6311474	6315118	100101115				0
HCC_7721_3	28	chr17	37820944	37822020	1076	1.38	0.0112782	TCAP	chr17	+	-116	NM_003673	37821598	37822807	8557	NP_003664	telethonin	Sarcomere assembly is regulated by the muscle protein titin. Titin is a giant elastic protein with kinase activity that extends half the length of a sarcomere. It serves as a scaffold to which myofibrils and other muscle related proteins are attached. This gene encodes a protein found in striated and cardiac muscle that binds to the titin Z1-Z2 domains and is a substrate of titin kinase, interact…	604488
HCC_7721_3	29	chr20	46987630	46988593	963	1.28	0.0112782	LINC00494	chr20	+	-541	NR_026958	46988653	46999381	284749				0
HCC_7721_3	30	chrY	23672141	23673663	1522	1.57	0.0112782	RBMY1E	chrY	+	-361	NM_001006118	23673263	23687672	378950	NP_001006118	RNA-binding motif protein, Y chromosome, family 1 member E	This gene encodes a protein containing an RNA-binding motif in the N-terminus and four SRGY (serine, arginine, glycine, tyrosine) boxes in the C-terminus. Multiple copies of this gene are found in the AZFb azoospermia factor region of chromosome Y and the encoded protein is thought to be involved in spermatogenesis. Most copies of this locus are pseudogenes, although six highly similar copies hav…	0
HCC_7721_3	30	chrY	23672141	23673663	1522	1.57	0.0112782	RBMY1B	chrY	+	-321	NM_001006121	23673223	23687672	378948	NP_001006121	RNA-binding motif protein, Y chromosome, family 1 member B	This gene encodes a protein containing an RNA-binding motif in the N-terminus and four SRGY (serine, arginine, glycine, tyrosine) boxes in the C-terminus. Multiple copies of this gene are found in the AZFb azoospermia factor region of chromosome Y and the encoded protein is thought to be involved in spermatogenesis. Most copies of this locus are pseudogenes, although six highly similar copies hav…	0
HCC_7721_3	30	chrY	23672141	23673663	1522	1.57	0.0112782	RBMY1A1	chrY	+	-355	NM_005058	23673257	23687672	5940	NP_005049	RNA-binding motif protein, Y chromosome, family 1 member A1	This gene encodes a protein containing an RNA-binding motif in the N-terminus and four SRGY (serine, arginine, glycine, tyrosine) boxes in the C-terminus. Multiple copies of this gene are found in the AZFb azoospermia factor region of chromosome Y and the encoded protein is thought to be involved in spermatogenesis. Most copies of this locus are pseudogenes, although six highly similar copies hav…	400006
HCC_7721_3	30	chrY	23672141	23673663	1522	1.57	0.0112782	RBMY1D	chrY	+	-361	NM_001006120	23673263	23687672	378949	NP_001006120	RNA-binding motif protein, Y chromosome, family 1 member D	This gene encodes a protein containing an RNA-binding motif in the N-terminus and four SRGY (serine, arginine, glycine, tyrosine) boxes in the C-terminus. Multiple copies of this gene are found in the AZFb azoospermia factor region of chromosome Y and the encoded protein is thought to be involved in spermatogenesis. Most copies of this locus are pseudogenes, although six highly similar copies hav…	0
HCC_7721_3	31	chr10	125424578	125425044	466	1.91	0.0121458	GPR26	chr10	+	-1059	NM_153442	125425870	125456913	2849	NP_703143	G-protein coupled receptor 26		604847
HCC_7721_3	32	chr2	220436864	220437318	454	1.69	0.0121458	INHA	chr2	+	138	NM_002191	220436953	220440435	3623	NP_002182	inhibin alpha chain preproprotein	This gene encodes the alpha subunit of inhibins A and B protein complexes. These complexes negatively regulate follicle stimulating hormone secretion from the pituitary gland. Inhibins have also been implicated in regulating numerous cellular processes including cell proliferation, apoptosis, immune response and hormone secretion.[provided by RefSeq, Dec 2010]. Publication Note: This RefSeq recor…	147380
HCC_7721_3	32	chr2	220436864	220437318	454	1.69	0.0121458	OBSL1	chr2	-	-823	NM_015311	220436268	220415449	23363	NP_056126	obscurin-like protein 1 isoform 1 precursor	Cytoskeletal adaptor proteins function in linking the internal cytoskeleton of cells to the cell membrane. This gene encodes a cytoskeletal adaptor protein, which is a member of the Unc-89/obscurin family. The protein contains multiple N- and C-terminal immunoglobulin (Ig)-like domains and a central fibronectin type 3 domain. Mutations in this gene cause 3M syndrome type 2. Alternatively spliced …	610991
HCC_7721_3	33	chr6	42016388	42017138	750	1.68	0.0121458	CCND3	chr6	-	-131	NM_001136017	42016632	41902670	896	NP_001129489	G1/S-specific cyclin-D3 isoform 1	The protein encoded by this gene belongs to the highly conserved cyclin family, whose members are characterized by a dramatic periodicity in protein abundance through the cell cycle. Cyclins function as regulators of CDK kinases. Different cyclins exhibit distinct expression and degradation patterns which contribute to the temporal coordination of each mitotic event. This cyclin forms a complex w…	123834
HCC_7721_3	33	chr6	42016388	42017138	750	1.68	0.0121458	TAF8	chr6	+	-1487	NM_138572	42018250	42048644	129685	NP_612639	transcription initiation factor TFIID subunit 8	This gene encodes one of several TATA-binding protein (TBP)-associated factors (TAFs), which are integral subunits of the general transcription factor complex TFIID. TFIID recognizes the core promoter of many genes and nucleates the assembly of a transcription preinitiation complex containing RNA polymerase II and other initiation factors. The protein encoded by this gene contains an H4-like hist…	609514
HCC_7721_3	34	chr19	1102636	1102902	266	2.21	0.0131579	GPX4	chr19	+	-1155	NM_001039847	1103924	1106788	2879	NP_001034936	phospholipid hydroperoxide glutathione peroxidase, mitochondrial isoform B precursor	This gene encodes a member of the glutathione peroxidase protein family. Glutathione peroxidase catalyzes the reduction of hydrogen peroxide, organic hydroperoxide, and lipid peroxides by reduced glutathione and functions in the protection of cells against oxidative damage. Human plasma glutathione peroxidase has been shown to be a selenium-containing enzyme and the UGA codon is translated into a…	138322
HCC_7721_3	35	chr16	75300918	75301814	896	1.56	0.0131579	BCAR1	chr16	-	585	NM_001170715	75301951	75262927	9564	NP_001164186	breast cancer anti-estrogen resistance protein 1 isoform 2	BCAR1, or CAS, is an Src (MIM 190090) family kinase substrate involved in various cellular events, including migration, survival, transformation, and invasion (Sawada et al., 2006 [PubMed 17129785]).[supplied by OMIM, May 2009].	602941
HCC_7721_3	35	chr16	75300918	75301814	896	1.56	0.0131579	BCAR1	chr16	-	-659	NM_001170716	75300707	75262927	9564	NP_001164187	breast cancer anti-estrogen resistance protein 1 isoform 3	BCAR1, or CAS, is an Src (MIM 190090) family kinase substrate involved in various cellular events, including migration, survival, transformation, and invasion (Sawada et al., 2006 [PubMed 17129785]).[supplied by OMIM, May 2009].	602941
HCC_7721_3	35	chr16	75300918	75301814	896	1.56	0.0131579	BCAR1	chr16	-	-1461	NM_001170718	75299905	75262927	9564	NP_001164189	breast cancer anti-estrogen resistance protein 1 isoform 5	BCAR1, or CAS, is an Src (MIM 190090) family kinase substrate involved in various cellular events, including migration, survival, transformation, and invasion (Sawada et al., 2006 [PubMed 17129785]).[supplied by OMIM, May 2009].	602941
HCC_7721_3	35	chr16	75300918	75301814	896	1.56	0.0131579	BCAR1	chr16	-	-1520	NM_001170720	75299846	75262927	9564	NP_001164191	breast cancer anti-estrogen resistance protein 1 isoform 8	BCAR1, or CAS, is an Src (MIM 190090) family kinase substrate involved in various cellular events, including migration, survival, transformation, and invasion (Sawada et al., 2006 [PubMed 17129785]).[supplied by OMIM, May 2009].	602941
HCC_7721_3	36	chr16	81644083	81644832	749	1.56	0.0131579	MIR6504	chr16	+	-494	NR_106759	81644952	81645013	102465251			microRNAs (miRNAs) are short (20-24 nt) non-coding RNAs that are involved in post-transcriptional regulation of gene expression in multicellular organisms by affecting both the stability and translation of mRNAs. miRNAs are transcribed by RNA polymerase II as part of capped and polyadenylated primary transcripts (pri-miRNAs) that can be either protein-coding or non-coding. The primary transcript …	0
HCC_7721_3	37	chr2	128784926	128785594	668	1.5	0.0131579	SAP130	chr2	-	-391	NM_024545	128784869	128698790	79595	NP_078821	histone deacetylase complex subunit SAP130 isoform b	SAP130 is a subunit of the histone deacetylase (see HDAC1; MIM 601241)-dependent SIN3A (MIM 607776) corepressor complex (Fleischer et al., 2003 [PubMed 12724404]).[supplied by OMIM, Mar 2008].	609697
HCC_7721_3	38	chr22	19948983	19949879	896	1.66	0.0131579	COMT	chr22	+	-638	NM_007310	19950069	19957498	1312	NP_009294	catechol O-methyltransferase isoform S-COMT	Catechol-O-methyltransferase catalyzes the transfer of a methyl group from S-adenosylmethionine to catecholamines, including the neurotransmitters dopamine, epinephrine, and norepinephrine. This O-methylation results in one of the major degradative pathways of the catecholamine transmitters. In addition to its role in the metabolism of endogenous substances, COMT is important in the metabolism of…	116790
HCC_7721_3	39	chr7	44104702	44105407	705	1.72	0.0131579	PGAM2	chr7	-	131	NM_000290	44105186	44102325	5224	NP_000281	phosphoglycerate mutase 2	Phosphoglycerate mutase (PGAM) catalyzes the reversible reaction of 3-phosphoglycerate (3-PGA) to 2-phosphoglycerate (2-PGA) in the glycolytic pathway. The PGAM is a dimeric enzyme containing, in different tissues, different proportions of a slow-migrating muscle (MM) isozyme, a fast-migrating brain (BB) isozyme, and a hybrid form (MB). This gene encodes muscle-specific PGAM subunit. Mutations in…	612931
HCC_7721_3	40	chr6	41302230	41303811	1581	0.77	0.0131579	NCR2	chr6	+	-506	NM_004828	41303527	41318625	9436	NP_004819	natural cytotoxicity triggering receptor 2 isoform 1 precursor		604531
HCC_7721_3	41	chrY	23695468	23697204	1736	1.51	0.0140351	RBMY1B	chrY	+	-428	NM_001006121	23696764	23711212	378948	NP_001006121	RNA-binding motif protein, Y chromosome, family 1 member B	This gene encodes a protein containing an RNA-binding motif in the N-terminus and four SRGY (serine, arginine, glycine, tyrosine) boxes in the C-terminus. Multiple copies of this gene are found in the AZFb azoospermia factor region of chromosome Y and the encoded protein is thought to be involved in spermatogenesis. Most copies of this locus are pseudogenes, although six highly similar copies hav…	0
HCC_7721_3	41	chrY	23695468	23697204	1736	1.51	0.0140351	RBMY1A1	chrY	+	-462	NM_005058	23696798	23711212	5940	NP_005049	RNA-binding motif protein, Y chromosome, family 1 member A1	This gene encodes a protein containing an RNA-binding motif in the N-terminus and four SRGY (serine, arginine, glycine, tyrosine) boxes in the C-terminus. Multiple copies of this gene are found in the AZFb azoospermia factor region of chromosome Y and the encoded protein is thought to be involved in spermatogenesis. Most copies of this locus are pseudogenes, although six highly similar copies hav…	400006
HCC_7721_3	41	chrY	23695468	23697204	1736	1.51	0.0140351	RBMY1D	chrY	+	-468	NM_001006120	23696804	23711212	378949	NP_001006120	RNA-binding motif protein, Y chromosome, family 1 member D	This gene encodes a protein containing an RNA-binding motif in the N-terminus and four SRGY (serine, arginine, glycine, tyrosine) boxes in the C-terminus. Multiple copies of this gene are found in the AZFb azoospermia factor region of chromosome Y and the encoded protein is thought to be involved in spermatogenesis. Most copies of this locus are pseudogenes, although six highly similar copies hav…	0
HCC_7721_3	42	chr2	97174147	97174813	666	1.55	0.0150376	NEURL3	chr2	-	-634	NR_104346	97173846	97163379	93082				0
HCC_7721_3	43	chr5	176936713	176937395	682	1.77	0.0150376	DOK3	chr5	-	-196	NM_024872	176936858	176930750	79930	NP_079148	docking protein 3 isoform 1		611435
HCC_7721_3	43	chr5	176936713	176937395	682	1.77	0.0150376	DOK3	chr5	-	373	NM_001144876	176937427	176928905	79930	NP_001138348	docking protein 3 isoform 3		611435
HCC_7721_3	44	chr6	33048281	33048948	667	1.54	0.0150376	HLA-DPA1	chr6	-	-59	NM_001242525	33048555	33032345	3113	NP_001229454	HLA class II histocompatibility antigen, DP alpha 1 chain precursor	HLA-DPA1 belongs to the HLA class II alpha chain paralogues. This class II molecule is a heterodimer consisting of an alpha (DPA) and a beta (DPB) chain, both anchored in the membrane. It plays a central role in the immune system by presenting peptides derived from extracellular proteins. Class II molecules are expressed in antigen presenting cells (APC: B lymphocytes, dendritic cells, macrophage…	142880
HCC_7721_3	45	chrY	9302301	9302973	672	1.91	0.0150376	FAM197Y2	chrY	-	-683	NR_001553	9301954	9296351	252946				0
HCC_7721_3	45	chrY	9302301	9302973	672	1.91	0.0150376	FAM197Y5	chrY	-	-683	NR_046300	9301954	9296351	100289150				0
HCC_7721_3	46	chr17	36508125	36508388	263	2.21	0.0175439	SOCS7	chr17	+	250	NM_014598	36508006	36561846	30837	NP_055413	suppressor of cytokine signaling 7		608788
HCC_7721_3	47	chr9	116137851	116138116	265	2.29	0.0175439	HDHD3	chr9	-	357	NM_031219	116138341	116135697	81932	NP_112496	haloacid dehalogenase-like hydrolase domain-containing protein 3		0
HCC_7721_3	48	chr6	35264937	35265909	972	1.59	0.0175439	DEF6	chr6	+	-171	NM_022047	35265594	35289548	50619	NP_071330	differentially expressed in FDCP 6 homolog	DEF6, or IBP, is a guanine nucleotide exchange factor (GEF) for RAC (MIM 602048) and CDC42 (MIM 116952) that is highly expressed in B and T cells (Gupta et al., 2003 [PubMed 12923183]).[supplied by OMIM, Mar 2008]. Publication Note: This RefSeq record includes a subset of the publications that are available for this gene. Please see the Gene record to access additional publications. ##Evidence-Da…	610094
HCC_7721_3	49	chrY	9322610	9323278	668	1.96	0.0175439	FAM197Y5	chrY	-	-681	NR_046300	9322263	9316661	100289150				0
HCC_7721_3	49	chrY	9322610	9323278	668	1.96	0.0175439	FAM197Y2	chrY	-	-681	NR_001553	9322263	9316661	252946				0
HCC_7721_3	50	chr14	24781036	24782337	1301	0.99	0.0175439	CIDEB	chr14	-	-1110	NM_014430	24780576	24774392	27141	NP_055245	cell death activator CIDE-B		604441
HCC_7721_3	50	chr14	24781036	24782337	1301	0.99	0.0175439	LTB4R	chr14	+	-625	NM_181657	24782312	24787242	1241	NP_858043	leukotriene B4 receptor 1		601531
HCC_7721_3	50	chr14	24781036	24782337	1301	0.99	0.0175439	LTB4R	chr14	+	982	NM_001143919	24780704	24787242	1241	NP_001137391	leukotriene B4 receptor 1		601531
HCC_7721_3	51	chr17	74533907	74535929	2022	0.88	0.0175439	PRCD	chr17	+	-1202	NM_001077620	74536120	74541458	768206	NP_001071088	progressive rod-cone degeneration protein precursor	This gene is predominantly expressed in the retina, and mutations in this gene are the cause of autosomal recessive retinal degeneration in both humans and dogs. Alternatively spliced transcript variants have been found for this gene. [provided by RefSeq, Mar 2010].	610598
HCC_7721_3	51	chr17	74533907	74535929	2022	0.88	0.0175439	CYGB	chr17	-	-931	NM_134268	74533987	74523429	114757	NP_599030	cytoglobin	This gene encodes a globin protein found in vertebrate cells. The encoded protein is described as a hexacoordinate hemoglobin which binds ligand differently from the pentacoordinate hemoglobins involved in oxygen transport, and may be involved in protection during oxidative stress. This gene is located on chromosome 17 in the same region as a retinal gene which is mutated in progressive rod-cone …	608759
HCC_7721_3	52	chr1	228394811	228395484	673	1.67	0.0184211	OBSCN	chr1	+	-682	NM_001098623	228395830	228566575	84033	NP_001092093	obscurin isoform b	The obscurin gene spans more than 150 kb, contains over 80 exons and encodes a protein of approximately 720 kDa. The encoded protein contains 68 Ig domains, 2 fibronectin domains, 1 calcium/calmodulin-binding domain, 1 RhoGEF domain with an associated PH domain, and 2 serine-threonine kinase domains. This protein belongs to the family of giant sacromeric signaling proteins that includes titin and…	608616
HCC_7721_3	53	chr15	74496044	74496746	702	1.66	0.0184211	STRA6	chr15	-	-839	NM_001142618	74495556	74471807	64220	NP_001136090	stimulated by retinoic acid gene 6 protein homolog isoform a	The protein encoded by this gene is a membrane protein involved in the metabolism of retinol. The encoded protein acts as a receptor for retinol/retinol binding protein complexes. This protein removes the retinol from the complex and transports it across the cell membrane. Defects in this gene are a cause of syndromic microphthalmia type 9 (MCOPS9). Several transcript variants encoding a few diff…	610745
HCC_7721_3	53	chr15	74496044	74496746	702	1.66	0.0184211	STRA6	chr15	-	-1175	NM_001199042	74495220	74471807	64220	NP_001185971	stimulated by retinoic acid gene 6 protein homolog isoform f	The protein encoded by this gene is a membrane protein involved in the metabolism of retinol. The encoded protein acts as a receptor for retinol/retinol binding protein complexes. This protein removes the retinol from the complex and transports it across the cell membrane. Defects in this gene are a cause of syndromic microphthalmia type 9 (MCOPS9). Several transcript variants encoding a few diff…	610745
HCC_7721_3	54	chr16	679723	680667	944	1.51	0.0184211	WFIKKN1	chr16	+	-816	NM_053284	681011	684116	117166	NP_444514	WAP, Kazal, immunoglobulin, Kunitz and NTR domain-containing protein 1 precursor	This gene encodes a secreted multidomain protein consisting of a signal peptide, a WAP domain, a follistatin domain, an immunoglobulin domain, two tandem Kunitz domains, and an NTR domain. These domains have been implicated frequently in inhibition of various types of proteases, suggesting that the encoded protein may be a multivalent protease inhibitor and may control the action of multiple type…	608021
HCC_7721_3	55	chr16	57405438	57406175	737	1.51	0.0184211	CX3CL1	chr16	+	-606	NM_002996	57406413	57418956	6376	NP_002987	fractalkine precursor		601880
HCC_7721_3	56	chr6	31081834	31082610	776	1.45	0.0184211	PSORS1C1	chr6	+	-385	NM_014068	31082607	31107869	170679	NP_054787	psoriasis susceptibility 1 candidate gene 1 protein	This gene is one of several genes thought to confer susceptibility to psoriasis and systemic sclerosis, located on chromosome 6 near the major histocompatibility complex (MHC) class I region. [provided by RefSeq, Sep 2011]. Publication Note: This RefSeq record includes a subset of the publications that are available for this gene. Please see the Gene record to access additional publications. ##Ev…	613525
HCC_7721_3	57	chr9	35618375	35619048	673	1.63	0.0184211	CD72	chr9	-	-287	NM_001782	35618424	35609975	971	NP_001773	B-cell differentiation antigen CD72		107272
HCC_7721_3	58	chrY	9172807	9173475	668	1.79	0.0184211	TTTY20	chrY	-	-700	NR_001546	9172441	9167488	252951				0
HCC_7721_3	59	chrY	9213418	9214086	668	1.79	0.0184211	FAM197Y2	chrY	-	-681	NR_001553	9213071	9207465	252946				0
HCC_7721_3	59	chrY	9213418	9214086	668	1.79	0.0184211	FAM197Y5	chrY	-	-681	NR_046300	9213071	9207465	100289150				0
HCC_7721_3	60	chr16	70720635	70721104	469	1.65	0.0189474	MTSS1L	chr16	-	-915	NM_138383	70719954	70695106	92154	NP_612392	MTSS1-like protein		0
HCC_7721_3	61	chr17	41835671	41836123	452	1.72	0.0189474	SOST	chr17	-	259	NM_025237	41836156	41831098	50964	NP_079513	sclerostin precursor	Sclerostin is a secreted glycoprotein with a C-terminal cysteine knot-like (CTCK) domain and sequence similarity to the DAN (differential screening-selected gene aberrative in neuroblastoma) family of bone morphogenetic protein (BMP) antagonists. Loss-of-function mutations in this gene are associated with an autosomal-recessive disorder, sclerosteosis, which causes progressive bone overgrowth. A …	605740
HCC_7721_3	62	chr2	239046131	239046602	471	1.6	0.0189474	KLHL30	chr2	+	-995	NM_198582	239047362	239061547	377007	NP_940984	kelch-like protein 30		0
HCC_7721_3	63	chr20	23549981	23550438	457	1.6	0.0189474	CST9L	chr20	-	-823	NM_080610	23549386	23545369	128821	NP_542177	cystatin-9-like precursor	The cystatin superfamily encompasses proteins that contain multiple cystatin-like sequences. Some of the members are active cysteine protease inhibitors, while others have lost or perhaps never acquired this inhibitory activity. There are three inhibitory families in the superfamily, including the type 1 cystatins (stefins), type 2 cystatins and the kininogens. The type 2 cystatin proteins are a …	0
HCC_7721_3	64	chr22	45020810	45021329	519	1.76	0.0189474	LINC00229	chr22	-	229	NR_044991	45021299	45002207	414351				0
HCC_7721_3	65	chr4	2419411	2419875	464	1.65	0.0189474	ZFYVE28	chr4	-	727	NM_001172656	2420370	2271323	57732	NP_001166127	lateral signaling target protein 2 homolog isoform 3		614176
HCC_7721_3	65	chr4	2419411	2419875	464	1.65	0.0189474	CFAP99	chr4	+	-1028	NM_001193282	2420671	2464690	402160	NP_001180211	cilia- and flagella-associated protein 99		0
HCC_7721_3	66	chr17	78143765	78144222	457	1.67	0.0210526	CARD14	chr17	+	203	NR_047566	78143790	78183130	79092			This gene encodes a caspase recruitment domain-containing protein that is a member of the membrane-associated guanylate kinase (MAGUK) family of proteins. Members of this protein family are scaffold proteins that are involved in a diverse array of cellular processes including cellular adhesion, signal transduction and cell polarity control. This protein has been shown to specifically interact wit…	607211
HCC_7721_3	67	chr19	1271084	1271549	465	1.71	0.0210526	CIRBP-AS1	chr19	-	-1057	NR_027271	1270259	1267469	148046				0
HCC_7721_3	68	chr2	136577755	136578214	459	1.55	0.0210526	LOC100507600	chr2	+	224	NR_045486	136577760	136580657	100507600				0
HCC_7721_3	69	chr22	39641774	39642237	463	1.71	0.0210526	PDGFB	chr22	-	-1048	NM_002608	39640957	39619684	5155	NP_002599	platelet-derived growth factor subunit B isoform 1 preproprotein	The protein encoded by this gene is a member of the platelet-derived growth factor family. The four members of this family are mitogenic factors for cells of mesenchymal origin and are characterized by a motif of eight cysteines. This gene product can exist either as a homodimer (PDGF-BB) or as a heterodimer with the platelet-derived growth factor alpha polypeptide (PDGF-AB), where the dimers are…	190040
HCC_7721_3	70	chr6	10694538	10695038	500	1.54	0.0210526	C6orf52	chr6	-	51	NM_001145020	10694839	10671650	347744	NP_001138492	putative uncharacterized protein C6orf52		0
HCC_7721_3	70	chr6	10694538	10695038	500	1.54	0.0210526	C6orf52	chr6	-	242	NR_026736	10695030	10671650	347744				0
HCC_7721_3	70	chr6	10694538	10695038	500	1.54	0.0210526	PAK1IP1	chr6	+	-399	NM_017906	10695187	10709970	55003	NP_060376	p21-activated protein kinase-interacting protein 1		607811
HCC_7721_3	71	chr1	44483384	44483838	454	1.67	0.0253759	SLC6A9	chr1	-	-599	NM_006934	44483012	44462154	6536	NP_008865	sodium- and chloride-dependent glycine transporter 1 isoform 1		601019
HCC_7721_3	72	chr1	155921909	155922373	464	1.67	0.0253759	MIR6738	chr1	-	-1014	NR_106796	155921127	155921063	102465442			microRNAs (miRNAs) are short (20-24 nt) non-coding RNAs that are involved in post-transcriptional regulation of gene expression in multicellular organisms by affecting both the stability and translation of mRNAs. miRNAs are transcribed by RNA polymerase II as part of capped and polyadenylated primary transcripts (pri-miRNAs) that can be either protein-coding or non-coding. The primary transcript …	0
HCC_7721_3	73	chr12	54368264	54368739	475	1.61	0.0253759	HOTAIR	chr12	-	238	NR_047517	54368740	54356091	100124700			This gene is located within the Homeobox C (HOXC) gene cluster on chromosome 12 and is co-expressed with HOXC genes. It represses transcription of HOXD genes on chromosome 2 in trans. This gene is shuttled from chromosome 12 to chromosome 2 by a component of Polycomb Repressive Complex 2 (PRC2). This gene interacts with both PRC2 and lysine specific demethylase 1 (LSD1) complexes through its 5' a…	611400
HCC_7721_3	74	chr14	105189355	105189808	453	1.58	0.0253759	ADSSL1	chr14	+	-951	NM_152328	105190533	105213647	122622	NP_689541	adenylosuccinate synthetase isozyme 1 isoform 2	ADSSL1 is a muscle isozyme of adenylosuccinate synthase (EC 6.3.4.4), which catalyzes the initial reaction in the conversion of inosine monophosphate (IMP) to adenosine monophosphate (AMP) (Sun et al., 2005 [PubMed 15786719]).[supplied by OMIM, Dec 2008].	612498
HCC_7721_3	75	chr15	34876579	34877059	480	1.66	0.0253759	GOLGA8B	chr15	-	-1048	NR_027410	34875771	34817483	440270				609619
HCC_7721_3	76	chr17	1396653	1397114	461	1.57	0.0253759	MYO1C	chr17	-	-882	NM_001080779	1396001	1367479	4641	NP_001074248	unconventional myosin-Ic isoform a	This gene encodes a member of the unconventional myosin protein family, which are actin-based molecular motors. The protein is found in the cytoplasm, and one isoform with a unique N-terminus is also found in the nucleus. The nuclear isoform associates with RNA polymerase I and II and functions in transcription initiation. The mouse ortholog of this protein also functions in intracellular vesicle…	606538
HCC_7721_3	77	chr19	1822053	1822517	464	1.61	0.0253759	LOC100288123	chr19	+	198	NR_034114	1822087	1824542	100288123				0
HCC_7721_3	78	chr19	41223443	41223917	474	1.61	0.0253759	ADCK4	chr19	-	-890	NM_024876	41222790	41197433	79934	NP_079152	aarF domain-containing protein kinase 4 isoform a	This gene encodes a protein with two copies of a domain found in protein kinases. The encoded protein has a complete protein kinase catalytic domain, and a truncated domain that contains only the active and binding sites of the protein kinase domain, however, it is not known whether the protein has any kinase activity. Multiple transcript variants encoding different isoforms have been found for t…	615567
HCC_7721_3	78	chr19	41223443	41223917	474	1.61	0.0253759	ITPKC	chr19	+	673	NM_025194	41223007	41246765	80271	NP_079470	inositol-trisphosphate 3-kinase C	This gene encodes a member of the inositol 1,4,5-trisphosphate [Ins(1,4,5)P(3)] 3-kinase family of enzymes that catalyze the phosphorylation of inositol 1,4,5-trisphosphate to 1,3,4,5-tetrakisphosphate. The encoded protein is localized to the nucleus and cytoplasm and has both nuclear import and nuclear export activity. Single nucleotide polymorphisms in this gene are associated with Kawasaki dis…	606476
HCC_7721_3	79	chr2	29204037	29204595	558	1.46	0.0253759	FAM179A	chr2	+	153	NM_199280	29204163	29275096	165186	NP_954974	protein FAM179A		0
HCC_7721_3	80	chr20	33880416	33880885	469	1.47	0.0253759	FAM83C	chr20	-	-425	NM_178468	33880225	33873533	128876	NP_848563	protein FAM83C		0
HCC_7721_3	81	chr3	50609254	50609719	465	1.63	0.0253759	C3orf18	chr3	-	-1028	NM_001171741	50608458	50595455	51161	NP_001165212	uncharacterized protein C3orf18 isoform 1		0
HCC_7721_3	82	chr6	31683111	31683560	449	1.45	0.0253759	LY6G6D	chr6	+	203	NM_021246	31683132	31685581	58530	NP_067069	lymphocyte antigen 6 complex locus protein G6d precursor	LY6G6D belongs to a cluster of leukocyte antigen-6 (LY6) genes located in the major histocompatibility complex (MHC) class III region on chromosome 6. Members of the LY6 superfamily typically contain 70 to 80 amino acids, including 8 to 10 cysteines. Most LY6 proteins are attached to the cell surface by a glycosylphosphatidylinositol (GPI) anchor that is directly involved in signal transduction (…	606038
HCC_7721_3	82	chr6	31683111	31683560	449	1.45	0.0253759	LY6G6E	chr6	-	-1493	NR_024541	31681842	31679752	79136			LY6G6E belongs to a cluster of leukocyte antigen-6 (LY6) genes located in the major histocompatibility complex (MHC) class III region on chromosome 6. Members of the LY6 superfamily typically contain 70 to 80 amino acids, including 8 to 10 cysteines. Most LY6 proteins are attached to the cell surface by a glycosylphosphatidylinositol (GPI) anchor that is directly involved in signal transduction (…	610437
HCC_7721_3	83	chr6	44125697	44126216	519	1.45	0.0253759	CAPN11	chr6	+	-590	NM_007058	44126547	44152139	11131	NP_008989	calpain-11	Calpains constitute a family of intracellular calcium-dependent cysteine proteases. There are eight members in this superfamily. They consist of a variable 80 kDa subunit and an invariant 30 kDa subunit. This calpain protein appears to have protease activity and calcium-binding ability. A similar mouse protein may play a functional role in spermatogenesis and in the regulation of calcium-dependen…	604822
HCC_7721_3	84	chr6	158421820	158422288	468	1.45	0.0253759	SYNJ2-IT1	chr6	+	-84	NR_046796	158422138	158423415	100874300				0
HCC_7721_3	85	chr2	219283674	219284142	468	1.82	0.0263158	VIL1	chr2	+	71	NM_007127	219283837	219314248	7429	NP_009058	villin-1	This gene encodes a member of a family of calcium-regulated actin-binding proteins. This protein represents a dominant part of the brush border cytoskeleton which functions in the capping, severing, and bundling of actin filaments. Two mRNAs of 2.7 kb and 3.5 kb have been observed; they result from utilization of alternate poly-adenylation signals present in the terminal exon. [provided by RefSeq…	193040
HCC_7721_3	86	chr1	145515953	145517225	1272	1.36	0.0263158	GNRHR2	chr1	-	-690	NR_104034	145515899	145514420	114814			In non-hominoid primates and non-mammalian vertebrates, the gonadotropin releasing hormone 2 receptor gene (GnRHR2) encodes a seven-transmembrane G-protein coupled receptor. However, in human, the corresponding reading frame contains a premature stop codon, which has been suggested to encode a selenocysteine residue, but there is no solid evidence for selenocysteine incorporation (PMID: 12538601)…	612875
HCC_7721_3	86	chr1	145515953	145517225	1272	1.36	0.0263158	PEX11B	chr1	+	-41	NR_073493	145516630	145523732	8799			The protein encoded by this gene facilitates peroxisomal proliferation and interacts with PEX19. The encoded protein is found in the peroxisomal membrane. Several transcript variants, some protein-coding and some not protein-coding, have been found for this gene. [provided by RefSeq, Dec 2012].	603867
HCC_7721_3	86	chr1	145515953	145517225	1272	1.36	0.0263158	PEX11B	chr1	+	30	NM_001184795	145516559	145523732	8799	NP_001171724	peroxisomal membrane protein 11B isoform 2	The protein encoded by this gene facilitates peroxisomal proliferation and interacts with PEX19. The encoded protein is found in the peroxisomal membrane. Several transcript variants, some protein-coding and some not protein-coding, have been found for this gene. [provided by RefSeq, Dec 2012].	603867
HCC_7721_3	86	chr1	145515953	145517225	1272	1.36	0.0263158	PEX11B	chr1	+	425	NM_003846	145516164	145523732	8799	NP_003837	peroxisomal membrane protein 11B isoform 1	The protein encoded by this gene facilitates peroxisomal proliferation and interacts with PEX19. The encoded protein is found in the peroxisomal membrane. Several transcript variants, some protein-coding and some not protein-coding, have been found for this gene. [provided by RefSeq, Dec 2012].	603867
HCC_7721_3	86	chr1	145515953	145517225	1272	1.36	0.0263158	GNRHR2	chr1	-	-844	NR_104033	145515745	145509751	114814			In non-hominoid primates and non-mammalian vertebrates, the gonadotropin releasing hormone 2 receptor gene (GnRHR2) encodes a seven-transmembrane G-protein coupled receptor. However, in human, the corresponding reading frame contains a premature stop codon, which has been suggested to encode a selenocysteine residue, but there is no solid evidence for selenocysteine incorporation (PMID: 12538601)…	612875
HCC_7721_3	86	chr1	145515953	145517225	1272	1.36	0.0263158	GNRHR2	chr1	-	-513	NR_002328	145516076	145509751	114814			In non-hominoid primates and non-mammalian vertebrates, the gonadotropin releasing hormone 2 receptor gene (GnRHR2) encodes a seven-transmembrane G-protein coupled receptor. However, in human, the corresponding reading frame contains a premature stop codon, which has been suggested to encode a selenocysteine residue, but there is no solid evidence for selenocysteine incorporation (PMID: 12538601)…	612875
HCC_7721_3	87	chr10	88427147	88428707	1560	1.34	0.0263158	LDB3	chr10	+	-498	NM_007078	88428425	88495824	11155	NP_009009	LIM domain-binding protein 3 isoform 1	This gene encodes a PDZ domain-containing protein. PDZ motifs are modular protein-protein interaction domains consisting of 80-120 amino acid residues. PDZ domain-containing proteins interact with each other in cytoskeletal assembly or with other proteins involved in targeting and clustering of membrane proteins. The protein encoded by this gene interacts with alpha-actinin-2 through its N-termin…	605906
HCC_7721_3	87	chr10	88427147	88428707	1560	1.34	0.0263158	LDB3	chr10	+	-393	NM_001080116	88428320	88459810	11155	NP_001073585	LIM domain-binding protein 3 isoform 4	This gene encodes a PDZ domain-containing protein. PDZ motifs are modular protein-protein interaction domains consisting of 80-120 amino acid residues. PDZ domain-containing proteins interact with each other in cytoskeletal assembly or with other proteins involved in targeting and clustering of membrane proteins. The protein encoded by this gene interacts with alpha-actinin-2 through its N-termin…	605906
HCC_7721_3	87	chr10	88427147	88428707	1560	1.34	0.0263158	LDB3	chr10	+	-278	NM_001171610	88428205	88495824	11155	NP_001165081	LIM domain-binding protein 3 isoform 5	This gene encodes a PDZ domain-containing protein. PDZ motifs are modular protein-protein interaction domains consisting of 80-120 amino acid residues. PDZ domain-containing proteins interact with each other in cytoskeletal assembly or with other proteins involved in targeting and clustering of membrane proteins. The protein encoded by this gene interacts with alpha-actinin-2 through its N-termin…	605906
HCC_7721_3	88	chr12	6483297	6484757	1460	1.31	0.0263158	SCNN1A	chr12	-	878	NM_001038	6484905	6456008	6337	NP_001029	amiloride-sensitive sodium channel subunit alpha isoform 1	Nonvoltage-gated, amiloride-sensitive, sodium channels control fluid and electrolyte transport across epithelia in many organs. These channels are heteromeric complexes consisting of 3 subunits: alpha, beta, and gamma. This gene encodes the alpha subunit, and mutations in this gene have been associated with pseudohypoaldosteronism type 1 (PHA1), a rare salt wasting disease resulting from target o…	600228
HCC_7721_3	88	chr12	6483297	6484757	1460	1.31	0.0263158	LTBR	chr12	+	-506	NM_001270987	6484533	6500737	4055	NP_001257916	tumor necrosis factor receptor superfamily member 3 isoform 2	This gene encodes a member of the tumor necrosis factor receptor superfamily. The major ligands of this receptor include lymphotoxin alpha/beta and tumor necrosis factor ligand superfamily member 14. The encoded protein plays a role in signalling during the development of lymphoid and other organs, lipid metabolism, immune response, and programmed cell death. Activity of this receptor has also be…	600979
HCC_7721_3	88	chr12	6483297	6484757	1460	1.31	0.0263158	SCNN1A	chr12	-	363	NM_001159576	6484390	6456008	6337	NP_001153048	amiloride-sensitive sodium channel subunit alpha isoform 2	Nonvoltage-gated, amiloride-sensitive, sodium channels control fluid and electrolyte transport across epithelia in many organs. These channels are heteromeric complexes consisting of 3 subunits: alpha, beta, and gamma. This gene encodes the alpha subunit, and mutations in this gene have been associated with pseudohypoaldosteronism type 1 (PHA1), a rare salt wasting disease resulting from target o…	600228
HCC_7721_3	89	chr14	105044931	105046796	1865	1.29	0.0263158	C14orf180	chr14	+	-1613	NM_001286400	105047477	105056184	400258	NP_001273329	nutritionally-regulated adipose and cardiac enriched protein homolog isoform b		0
HCC_7721_3	89	chr14	105044931	105046796	1865	1.29	0.0263158	C14orf180	chr14	+	-156	NM_001286399	105046020	105056184	400258	NP_001273328	nutritionally-regulated adipose and cardiac enriched protein homolog isoform a		0
HCC_7721_3	90	chr17	56405921	56407119	1198	1.28	0.0263158	BZRAP1-AS1	chr17	+	-445	NR_038413	56406965	56431088	100506779				0
HCC_7721_3	90	chr17	56405921	56407119	1198	1.28	0.0263158	BZRAP1	chr17	-	-368	NM_024418	56406152	56378587	9256	NP_077729	peripheral-type benzodiazepine receptor-associated protein 1 isoform b		610764
HCC_7721_3	90	chr17	56405921	56407119	1198	1.28	0.0263158	BZRAP1-AS1	chr17	+	222	NR_038412	56406298	56431088	100506779				0
HCC_7721_3	91	chr2	238875104	238877132	2028	1.19	0.0263158	UBE2F-SCLY	chr2	+	532	NR_037904	238875586	239008054	100533179			This locus represents naturally occurring read-through transcription between the neighboring UBE2F (ubiquitin-conjugating enzyme E2F) and SCLY (selenocysteine lyase) genes on chromosome 2. The read-through transcript is a candidate for non-sense mediated mRNA decay (NMD), and is unlikely to produce a protein product. [provided by RefSeq, Feb 2011]. Sequence Note: This RefSeq record was created fr…	0
HCC_7721_3	91	chr2	238875104	238877132	2028	1.19	0.0263158	UBE2F	chr2	+	-1316	NM_001278305	238877434	238951423	140739	NP_001265234	NEDD8-conjugating enzyme UBE2F isoform 1		0
HCC_7721_3	91	chr2	238875104	238877132	2028	1.19	0.0263158	UBE2F	chr2	+	532	NM_001278306	238875586	238951423	140739	NP_001265235	NEDD8-conjugating enzyme UBE2F isoform 2		0
HCC_7721_3	92	chr20	62367106	62368198	1092	1.19	0.0263158	LIME1	chr20	+	-325	NM_017806	62367977	62370460	54923	NP_060276	lck-interacting transmembrane adapter 1 precursor	LIME1 is a raft-associated transmembrane adaptor phosphoprotein that is preferentially expressed in hemopoietic cells, particularly T cells (Brdickova et al., 2003 [PubMed 14610046]; Hur et al., 2003 [PubMed 14610044]).[supplied by OMIM, Mar 2008]. ##Evidence-Data-START## Transcript exon combination :: AK000413.1, BC017016.1 [ECO:0000332] RNAseq introns :: single sample supports all introns ERS02…	609809
HCC_7721_3	93	chr4	618569	619652	1083	1.23	0.0263158	PDE6B	chr4	+	-251	NM_001145291	619362	664681	5158	NP_001138763	rod cGMP-specific 3',5'-cyclic phosphodiesterase subunit beta isoform 2	Photon absorption triggers a signaling cascade in rod photoreceptors that activates cGMP phosphodiesterase (PDE), resulting in the rapid hydrolysis of cGMP, closure of cGMP-gated cation channels, and hyperpolarization of the cell. PDE is a peripheral membrane heterotrimeric enzyme made up of alpha, beta, and gamma subunits. This gene encodes the beta subunit. Mutations in this gene result in reti…	180072
HCC_7721_3	94	chr8	27468120	27469238	1118	1.36	0.0263158	CLU	chr8	-	275	NR_038335	27468954	27454433	1191			The protein encoded by this gene is a secreted chaperone that can under some stress conditions also be found in the cell cytosol. It has been suggested to be involved in several basic biological events such as cell death, tumor progression, and neurodegenerative disorders. Alternate splicing results in both coding and non-coding variants.[provided by RefSeq, May 2011].	185430
HCC_7721_3	94	chr8	27468120	27469238	1118	1.36	0.0263158	CLU	chr8	-	589	NR_045494	27469268	27454433	1191			The protein encoded by this gene is a secreted chaperone that can under some stress conditions also be found in the cell cytosol. It has been suggested to be involved in several basic biological events such as cell death, tumor progression, and neurodegenerative disorders. Alternate splicing results in both coding and non-coding variants.[provided by RefSeq, May 2011].	185430
HCC_7721_3	94	chr8	27468120	27469238	1118	1.36	0.0263158	MIR6843	chr8	-	-411	NR_106902	27468268	27468117	102465508			microRNAs (miRNAs) are short (20-24 nt) non-coding RNAs that are involved in post-transcriptional regulation of gene expression in multicellular organisms by affecting both the stability and translation of mRNAs. miRNAs are transcribed by RNA polymerase II as part of capped and polyadenylated primary transcripts (pri-miRNAs) that can be either protein-coding or non-coding. The primary transcript …	0
HCC_7721_3	95	chr20	57426313	57427942	1629	0.96	0.0263158	GNAS	chr20	+	-907	NM_080425	57428035	57486250	2778	NP_536350	protein GNAS isoform XLas	This locus has a highly complex imprinted expression pattern. It gives rise to maternally, paternally, and biallelically expressed transcripts that are derived from four alternative promoters and 5' exons. Some transcripts contain a differentially methylated region (DMR) at their 5' exons, and this DMR is commonly found in imprinted genes and correlates with transcript expression. An antisense tr…	139320
HCC_7721_3	95	chr20	57426313	57427942	1629	0.96	0.0263158	GNAS-AS1	chr20	-	-1169	NR_002785	57425958	57393972	149775			This gene produces a paternally-imprinted antisense RNA transcript that helps regulate the GNAS complex locus, which encodes the alpha subunit of the stimulatory G protein. Defects in this gene are a cause of pseudohypoparathyroidism type Ib.[provided by RefSeq, Jun 2010]. ##Evidence-Data-START## Transcript exon combination :: AJ251759.1 [ECO:0000332] ##Evidence-Data-END## ##RefSeq-Attributes-STA…	610540
HCC_7721_3	96	chr1	202130035	202131854	1819	1.04	0.0263158	PTPN7	chr1	-	-228	NM_001199797	202130716	202116140	5778	NP_001186726	tyrosine-protein phosphatase non-receptor type 7 isoform 3	The protein encoded by this gene is a member of the protein tyrosine phosphatase (PTP) family. PTPs are known to be signaling molecules that regulate a variety of cellular processes including cell growth, differentiation, mitotic cycle, and oncogenic transformation. This gene is preferentially expressed in a variety of hematopoietic cells, and is an early response gene in lymphokine stimulated ce…	176889
HCC_7721_3	96	chr1	202130035	202131854	1819	1.04	0.0263158	PTPN7	chr1	-	-1825	NM_080588	202129119	202116140	5778	NP_542155	tyrosine-protein phosphatase non-receptor type 7 isoform 2	The protein encoded by this gene is a member of the protein tyrosine phosphatase (PTP) family. PTPs are known to be signaling molecules that regulate a variety of cellular processes including cell growth, differentiation, mitotic cycle, and oncogenic transformation. This gene is preferentially expressed in a variety of hematopoietic cells, and is an early response gene in lymphokine stimulated ce…	176889
HCC_7721_3	97	chr11	31833387	31834010	623	1.78	0.0288221	PAX6	chr11	-	-1008	NM_001258465	31832690	31806339	5080	NP_001245394	paired box protein Pax-6 isoform a	This gene encodes paired box gene 6, one of many human homologs of the Drosophila melanogaster gene prd. In addition to the hallmark feature of this gene family, a conserved paired box domain, the encoded protein also contains a homeo box domain. Both domains are known to bind DNA and function as regulators of gene transcription. This gene is expressed in the developing nervous system, and in dev…	607108
HCC_7721_3	97	chr11	31833387	31834010	623	1.78	0.0288221	PAX6	chr11	-	-797	NM_001258464	31832901	31806339	5080	NP_001245393	paired box protein Pax-6 isoform a	This gene encodes paired box gene 6, one of many human homologs of the Drosophila melanogaster gene prd. In addition to the hallmark feature of this gene family, a conserved paired box domain, the encoded protein also contains a homeo box domain. Both domains are known to bind DNA and function as regulators of gene transcription. This gene is expressed in the developing nervous system, and in dev…	607108
HCC_7721_3	97	chr11	31833387	31834010	623	1.78	0.0288221	PAX6	chr11	-	32	NM_001258463	31833731	31806339	5080	NP_001245392	paired box protein Pax-6 isoform b	This gene encodes paired box gene 6, one of many human homologs of the Drosophila melanogaster gene prd. In addition to the hallmark feature of this gene family, a conserved paired box domain, the encoded protein also contains a homeo box domain. Both domains are known to bind DNA and function as regulators of gene transcription. This gene is expressed in the developing nervous system, and in dev…	607108
HCC_7721_3	98	chr12	123459349	123459809	460	1.66	0.0288221	OGFOD2	chr12	+	226	NM_024623	123459353	123464588	79676	NP_078899	2-oxoglutarate and iron-dependent oxygenase domain-containing protein 2		0
HCC_7721_3	100	chr14	24866699	24867166	467	1.63	0.0288221	NYNRIN	chr14	+	-1058	NM_025081	24867991	24888494	57523	NP_079357	protein NYNRIN		0
HCC_7721_3	101	chr14	105260668	105261174	506	1.63	0.0288221	AKT1	chr14	-	-983	NM_005163	105259938	105235686	207	NP_005154	RAC-alpha serine/threonine-protein kinase	The serine-threonine protein kinase encoded by the AKT1 gene is catalytically inactive in serum-starved primary and immortalized fibroblasts. AKT1 and the related AKT2 are activated by platelet-derived growth factor. The activation is rapid and specific, and it is abrogated by mutations in the pleckstrin homology domain of AKT1. It was shown that the activation occurs through phosphatidylinositol…	164730
HCC_7721_3	102	chr15	25426234	25426706	472	1.71	0.0288221	SNORD115-7	chr15	+	-1061	NR_003299	25427531	25427613	100033444				0
HCC_7721_3	103	chr15	91428155	91428674	519	1.71	0.0288221	FES	chr15	+	139	NM_001143784	91428275	91439006	2242	NP_001137256	tyrosine-protein kinase Fes/Fps isoform 3	This gene encodes the human cellular counterpart of a feline sarcoma retrovirus protein with transforming capabilities. The gene product has tyrosine-specific protein kinase activity and that activity is required for maintenance of cellular transformation. Its chromosomal location has linked it to a specific translocation event identified in patients with acute promyelocytic leukemia but it is al…	190030
HCC_7721_3	103	chr15	91428155	91428674	519	1.71	0.0288221	FES	chr15	+	727	NM_002005	91427687	91439006	2242	NP_001996	tyrosine-protein kinase Fes/Fps isoform 1	This gene encodes the human cellular counterpart of a feline sarcoma retrovirus protein with transforming capabilities. The gene product has tyrosine-specific protein kinase activity and that activity is required for maintenance of cellular transformation. Its chromosomal location has linked it to a specific translocation event identified in patients with acute promyelocytic leukemia but it is al…	190030
HCC_7721_3	103	chr15	91428155	91428674	519	1.71	0.0288221	FES	chr15	+	750	NM_001143785	91427664	91439006	2242	NP_001137257	tyrosine-protein kinase Fes/Fps isoform 4	This gene encodes the human cellular counterpart of a feline sarcoma retrovirus protein with transforming capabilities. The gene product has tyrosine-specific protein kinase activity and that activity is required for maintenance of cellular transformation. Its chromosomal location has linked it to a specific translocation event identified in patients with acute promyelocytic leukemia but it is al…	190030
HCC_7721_3	104	chr17	7348234	7348713	479	1.62	0.0288221	CHRNB1	chr17	+	68	NM_000747	7348405	7360932	1140	NP_000738	acetylcholine receptor subunit beta precursor	The muscle acetylcholine receptor is composed of five subunits: two alpha subunits and one beta, one gamma, and one delta subunit. This gene encodes the beta subunit of the acetylcholine receptor. The acetylcholine receptor changes conformation upon acetylcholine binding leading to the opening of an ion-conducting channel across the plasma membrane. Mutations in this gene are associated with slow…	100710
HCC_7721_3	105	chr2	128405329	128405798	469	1.5	0.0288221	LIMS2	chr2	-	264	NM_001256542	128405828	128395995	55679	NP_001243471	LIM and senescent cell antigen-like-containing domain protein 2 isoform 4	This gene encodes a member of a small family of focal adhesion proteins which interacts with ILK (integrin-linked kinase), a protein which effects protein-protein interactions with the extraceullar matrix. The encoded protein has five LIM domains, each domain forming two zinc fingers, which permit interactions which regulate cell shape and migration. A pseudogene of this gene is located on chromo…	607908
HCC_7721_3	106	chr3	13609495	13609949	454	1.68	0.0288221	FBLN2	chr3	+	-517	NM_001165035	13610239	13679922	2199	NP_001158507	fibulin-2 isoform a precursor	This gene encodes an extracellular matrix protein, which belongs to the fibulin family. This protein binds various extracellular ligands and calcium. It may play a role during organ development, in particular, during the differentiation of heart, skeletal and neuronal structures. Alternatively spliced transcript variants encoding different isoforms have been identified. [provided by RefSeq, Jul 2…	135821
HCC_7721_3	107	chr3	128779653	128780120	467	1.68	0.0288221	GP9	chr3	+	277	NM_000174	128779609	128781254	2815	NP_000165	platelet glycoprotein IX precursor	This gene encodes a small membrane glycoprotein found on the surface of human platelets. It forms a 1-to-1 noncovalent complex with glycoprotein Ib, a platelet surface membrane glycoprotein complex that functions as a receptor for von Willebrand factor. The complete receptor complex includes noncovalent association of the alpha and beta subunits with the protein encoded by this gene and platelet …	173515
HCC_7721_3	108	chr5	133968048	133968500	452	1.72	0.0288221	SAR1B	chr5	-	259	NM_016103	133968533	133936838	51128	NP_057187	GTP-binding protein SAR1b	The protein encoded by this gene is a small GTPase that acts as a homodimer. The encoded protein is activated by the guanine nucleotide exchange factor PREB and is involved in protein transport from the endoplasmic reticulum to the Golgi. This protein is part of the COPII coat complex. Defects in this gene are a cause of chylomicron retention disease (CMRD), also known as Anderson disease (ANDD).…	607690
HCC_7721_3	109	chr11	126275678	126276361	683	1.67	0.0292398	ST3GAL4	chr11	+	-56	NM_001254759	126276076	126284536	6484	NP_001241688	CMP-N-acetylneuraminate-beta-galactosamide- alpha-2,3-sialyltransferase 4 isoform 3 precursor	This gene encodes a member of the glycosyltransferase 29 family, a group of enzymes involved in protein glycosylation. The encoded protein is targeted to Golgi membranes but may be proteolytically processed and secreted. The gene product may also be involved in the increased expression of sialyl Lewis X antigen seen in inflammatory responses. Multiple transcript variants encoding different isofor…	104240
HCC_7721_3	110	chr16	2031558	2032310	752	1.46	0.0292398	NOXO1	chr16	-	-384	NM_172168	2031550	2028917	124056	NP_751908	NADPH oxidase organizer 1 isoform c	This gene encodes an NADPH oxidase (NOX) organizer, which positively regulates NOX1 and NOX3. The protein contains a PX domain and two SH3 domains. Alternatively spliced transcript variants encoding multiple isoforms have been observed for this gene. [provided by RefSeq, Jun 2012].	611256
HCC_7721_3	111	chr16	3072733	3073412	679	1.46	0.0292398	THOC6	chr16	+	-958	NM_001142350	3074031	3077756	79228	NP_001135822	THO complex subunit 6 homolog isoform 2		615403
HCC_7721_3	112	chr20	61002565	61003233	668	1.42	0.0292398	RBBP8NL	chr20	-	-270	NM_080833	61002629	60985292	140893	NP_543023	RBBP8 N-terminal-like protein		0
HCC_7721_3	113	chr3	49158717	49159603	886	1.58	0.0292398	USP19	chr3	-	-789	NM_001199162	49158371	49145478	10869	NP_001186091	ubiquitin carboxyl-terminal hydrolase 19 isoform 3		614471
HCC_7721_3	114	chr6	31847425	31848091	666	1.4	0.0292398	SLC44A4	chr6	-	-935	NM_001178044	31846823	31830969	80736	NP_001171515	choline transporter-like protein 4 isoform 2	The protein encoded by this gene may be a sodium-dependent transmembrane transport protein involved in the uptake of choline by cholinergic neurons. Defects in this gene can cause sialidosis, a lysosomal storage disease. Three transcript variants encoding different isoforms have been found for this gene. [provided by RefSeq, May 2010].	606107
HCC_7721_3	115	chr8	58172499	58173160	661	1.62	0.0292398	LOC286177	chr8	+	-954	NR_038874	58173784	58179170	286177				0
HCC_7721_3	116	chr10	131909011	131909687	676	1.55	0.029525	LINC00959	chr10	-	-268	NR_034125	131909081	131862161	387723				0
HCC_7721_3	117	chr13	73301541	73302217	676	1.44	0.029525	BORA	chr13	+	-7	NM_024808	73301886	73330336	79866	NP_079084	protein aurora borealis isoform 1	BORA is an activator of the protein kinase Aurora A (AURKA; MIM 603072), which is required for centrosome maturation, spindle assembly, and asymmetric protein localization during mitosis (Hutterer et al., 2006 [PubMed 16890155]).[supplied by OMIM, Mar 2008].	610510
HCC_7721_3	117	chr13	73301541	73302217	676	1.44	0.029525	BORA	chr13	+	-162	NM_001286746	73302041	73330336	79866	NP_001273675	protein aurora borealis isoform 2	BORA is an activator of the protein kinase Aurora A (AURKA; MIM 603072), which is required for centrosome maturation, spindle assembly, and asymmetric protein localization during mitosis (Hutterer et al., 2006 [PubMed 16890155]).[supplied by OMIM, Mar 2008].	610510
HCC_7721_3	117	chr13	73301541	73302217	676	1.44	0.029525	MZT1	chr13	-	59	NM_001071775	73301938	73282494	440145	NP_001065243	mitotic-spindle organizing protein 1		613448
HCC_7721_3	118	chr14	65289856	65290580	724	1.48	0.029525	SPTB	chr14	-	-352	NM_001024858	65289866	65213000	6710	NP_001020029	spectrin beta chain, erythrocytic isoform a	This locus encodes a member of the spectrin gene family. Spectrin proteins, along with ankyrin, play a role in cell membrane organization and stability. The protein encoded by this locus functions in stability of erythrocyte membranes, and mutations in this gene have been associated with spherocytosis type 2, hereditary elliptocytosis, and neonatal hemolytic anemia. Alternatively spliced transcri…	182870
HCC_7721_3	119	chr14	96180252	96180933	681	1.48	0.029525	TCL1A	chr14	-	-59	NM_021966	96180533	96176303	8115	NP_068801	T-cell leukemia/lymphoma protein 1A	Overexpression of the TCL1 gene in humans has been implicated in the development of mature T cell leukemia, in which chromosomal rearrangements bring the TCL1 gene in close proximity to the T-cell antigen receptor (TCR)-alpha (MIM 186880) or TCR-beta (MIM 186930) regulatory elements (summarized by Virgilio et al., 1998 [PubMed 9520462]). In normal T cells TCL1 is expressed in CD4-/CD8- cells, but…	186960
HCC_7721_3	120	chr14	101036216	101036938	722	1.48	0.029525	BEGAIN	chr14	-	-446	NM_020836	101036131	101003483	57596	NP_065887	brain-enriched guanylate kinase-associated protein		0
HCC_7721_3	121	chr14	105390909	105391582	673	1.48	0.029525	PLD4	chr14	+	59	NM_138790	105391186	105399573	122618	NP_620145	phospholipase D4		0
HCC_7721_3	122	chr2	8468056	8468757	701	1.37	0.029525	LINC00299	chr2	-	142	NR_034135	8468549	8147900	339789				0
HCC_7721_3	123	chr2	71126854	71127527	673	1.37	0.029525	VAX2	chr2	+	-528	NM_012476	71127719	71160575	25806	NP_036608	ventral anterior homeobox 2	This gene encodes a homeobox protein and is almost exclusively expressed in the ventral portion of the retina during development. In mouse studies, this gene was found to be required for the correct formation of the optic fissure and other aspects of retinal development. [provided by RefSeq, Sep 2008]. ##Evidence-Data-START## Transcript exon combination :: Y17791.1, AB593145.1 [ECO:0000332] RNAse…	604295
HCC_7721_3	124	chr20	62687569	62688447	878	1.37	0.029525	TCEA2	chr20	+	-430	NM_198723	62688438	62703700	6919	NP_942016	transcription elongation factor A protein 2 isoform b	The protein encoded by this gene is found in the nucleus, where it functions as an SII class transcription elongation factor. Elongation factors in this class are responsible for releasing RNA polymerase II ternary complexes from transcriptional arrest at template-encoded arresting sites. The encoded protein has been shown to interact with general transcription factor IIB, a basal transcription f…	604784
HCC_7721_3	125	chr4	83483222	83483904	682	1.42	0.029525	TMEM150C	chr4	-	-437	NM_001080506	83483126	83405603	441027	NP_001073975	transmembrane protein 150C		0
HCC_7721_3	126	chr6	30655549	30656428	879	1.36	0.029525	PPP1R18	chr6	-	-895	NM_001134870	30655093	30644165	170954	NP_001128342	phostensin	Protein phosphatase-1 (PP1; see MIM 176875) interacts with regulatory subunits that target the enzyme to different cellular locations and change its activity toward specific substrates. Phostensin is a regulatory subunit that targets PP1 to F-actin (see MIM 102610) cytoskeleton (Kao et al., 2007 [PubMed 17374523]).[supplied by OMIM, Mar 2008].	610990
HCC_7721_3	126	chr6	30655549	30656428	879	1.36	0.029525	PPP1R18	chr6	-	-316	NM_133471	30655672	30644165	170954	NP_597728	phostensin	Protein phosphatase-1 (PP1; see MIM 176875) interacts with regulatory subunits that target the enzyme to different cellular locations and change its activity toward specific substrates. Phostensin is a regulatory subunit that targets PP1 to F-actin (see MIM 102610) cytoskeleton (Kao et al., 2007 [PubMed 17374523]).[supplied by OMIM, Mar 2008].	610990
HCC_7721_3	127	chr8	22785147	22785900	753	1.57	0.029525	PEBP4	chr8	-	-102	NM_144962	22785421	22570764	157310	NP_659399	phosphatidylethanolamine-binding protein 4 precursor	The phosphatidylethanolamine (PE)-binding proteins, including PEBP4, are an evolutionarily conserved family of proteins with pivotal biologic functions, such as lipid binding and inhibition of serine proteases (Wang et al., 2004 [PubMed 15302887]).[supplied by OMIM, Dec 2008]. Publication Note: This RefSeq record includes a subset of the publications that are available for this gene. Please see t…	612473
HCC_7721_3	128	chr9	37422299	37423013	714	1.53	0.029525	GRHPR	chr9	+	-50	NM_012203	37422706	37436986	9380	NP_036335	glyoxylate reductase/hydroxypyruvate reductase	This gene encodes an enzyme with hydroxypyruvate reductase, glyoxylate reductase, and D-glycerate dehydrogenase enzymatic activities. The enzyme has widespread tissue expression and has a role in metabolism. Type II hyperoxaluria is caused by mutations in this gene. [provided by RefSeq, Jul 2008]. Publication Note: This RefSeq record includes a subset of the publications that are available for th…	604296
HCC_7721_3	129	chrY	9193140	9193808	668	1.68	0.029525	FAM197Y5	chrY	-	-683	NR_046300	9192791	9187188	100289150				0
HCC_7721_3	129	chrY	9193140	9193808	668	1.68	0.029525	FAM197Y2	chrY	-	-683	NR_001553	9192791	9187188	252946				0
HCC_7721_3	130	chr10	76859390	76860493	1103	1.29	0.030303	DUSP13	chr10	-	-693	NM_016364	76859248	76854191	51207	NP_057448	dual specificity protein phosphatase 13 isoform 6	Members of the protein-tyrosine phosphatase superfamily cooperate with protein kinases to regulate cell proliferation and differentiation. This superfamily is separated into two families based on the substrate that is dephosphorylated. One family, the dual specificity phosphatases (DSPs) acts on both phosphotyrosine and phosphoserine/threonine residues. This gene encodes different but related DSP…	613191
HCC_7721_3	131	chr14	45430802	45431915	1113	1.24	0.030303	FAM179B	chr14	+	-56	NM_015091	45431415	45543634	23116	NP_055906	protein FAM179B		0
HCC_7721_3	131	chr14	45430802	45431915	1113	1.24	0.030303	KLHL28	chr14	-	-179	NM_017658	45431179	45393526	54813	NP_060128	kelch-like protein 28		0
HCC_7721_3	132	chr15	101084437	101085594	1157	1.3	0.030303	CERS3	chr15	-	-90	NM_178842	101084925	100940599	204219	NP_849164	ceramide synthase 3 isoform 2		615276
HCC_7721_3	132	chr15	101084437	101085594	1157	1.3	0.030303	CERS3	chr15	-	-484	NM_001290341	101084531	100940599	204219	NP_001277270	ceramide synthase 3 isoform 1		615276
HCC_7721_3	133	chr16	68297126	68298580	1454	1.18	0.030303	SLC7A6	chr16	+	-565	NM_003983	68298418	68335726	9057	NP_003974	Y+L amino acid transporter 2		605641
HCC_7721_3	134	chr2	169746446	169747339	893	1.14	0.030303	SPC25	chr2	-	51	NM_020675	169746944	169727400	57405	NP_065726	kinetochore protein Spc25	This gene encodes a protein that may be involved in kinetochore-microtubule interaction and spindle checkpoint activity. [provided by RefSeq, Jul 2008]. ##Evidence-Data-START## Transcript exon combination :: BC022255.1, AK291093.1 [ECO:0000332] RNAseq introns :: single sample supports all introns ERS025084, ERS025087 [ECO:0000348] ##Evidence-Data-END##	609395
HCC_7721_3	135	chr2	220117991	220119162	1171	1.14	0.030303	TUBA4B	chr2	+	612	NR_003063	220117964	220136910	80086				0
HCC_7721_3	135	chr2	220117991	220119162	1171	1.14	0.030303	TUBA4A	chr2	-	91	NM_006000	220118668	220114432	7277	NP_005991	tubulin alpha-4A chain isoform 1	Microtubules of the eukaryotic cytoskeleton perform essential and diverse functions and are composed of a heterodimer of alpha and beta tubulin. The genes encoding these microtubule constituents are part of the tubulin superfamily, which is composed of six distinct families. Genes from the alpha, beta and gamma tubulin families are found in all eukaryotes. The alpha and beta tubulins represent th…	191110
HCC_7721_3	135	chr2	220117991	220119162	1171	1.14	0.030303	TUBA4A	chr2	-	753	NM_001278552	220119330	220114432	7277	NP_001265481	tubulin alpha-4A chain isoform 2	Microtubules of the eukaryotic cytoskeleton perform essential and diverse functions and are composed of a heterodimer of alpha and beta tubulin. The genes encoding these microtubule constituents are part of the tubulin superfamily, which is composed of six distinct families. Genes from the alpha, beta and gamma tubulin families are found in all eukaryotes. The alpha and beta tubulins represent th…	191110
HCC_7721_3	136	chr6	43027133	43028308	1175	1.13	0.030303	KLC4	chr6	+	126	NM_201523	43027594	43042837	89953	NP_958931	kinesin light chain 4 isoform b		0
HCC_7721_3	136	chr6	43027133	43028308	1175	1.13	0.030303	MRPL2	chr6	-	-437	NM_015950	43027283	43021766	51069	NP_057034	39S ribosomal protein L2, mitochondrial isoform 1	Mammalian mitochondrial ribosomal proteins are encoded by nuclear genes and help in protein synthesis within the mitochondrion. Mitochondrial ribosomes (mitoribosomes) consist of a small 28S subunit and a large 39S subunit. They have an estimated 75% protein to rRNA composition compared to prokaryotic ribosomes, where this ratio is reversed. Another difference between mammalian mitoribosomes and …	611822
HCC_7721_3	136	chr6	43027133	43028308	1175	1.13	0.030303	KLC4	chr6	+	389	NM_001289035	43027331	43042837	89953	NP_001275964	kinesin light chain 4 isoform d		0
HCC_7721_3	137	chr8	22437152	22438329	1177	1.3	0.030303	PDLIM2	chr8	+	-245	NM_176871	22437986	22455538	64236	NP_789847	PDZ and LIM domain protein 2 isoform 1	This gene encodes a member of the ALP subfamily of PDZ-LIM domain proteins. The encoded protein suppresses anchorage-dependent growth and promotes cell migration and adhesion through interactions with the actin cytoskeleton via the PDZ domain. The encoded protein is also a putative tumor suppressor protein, and decreased expression of this gene is associated with several malignancies including br…	609722
HCC_7721_3	138	chrY	24635295	24636616	1321	1.4	0.030303	PRY	chrY	+	-587	NM_004676	24636543	24660784	9081	NP_004667	PTPN13-like protein, Y-linked	This gene is located in the nonrecombining portion of the Y chromosome, and expressed specifically in testis. It encodes a protein which has a low degree of similarity to protein tyrosine phosphatase, non-receptor type 13. Two nearly identical copies of this gene exist within a palindromic region. This record represents the more telomeric copy. [provided by RefSeq, Jul 2008]. ##Evidence-Data-STAR…	400019
HCC_7721_3	138	chrY	24635295	24636616	1321	1.4	0.030303	PRY2	chrY	+	-587	NM_001002758	24636543	24660784	442862	NP_001002758	PTPN13-like protein, Y-linked	This gene is located in the nonrecombining portion of the Y chromosome, and expressed specifically in testis. It encodes a protein which has a low degree of similarity to protein tyrosine phosphatase, non-receptor type 13. Two nearly identical copies of this gene exist within a palindromic region. This record represents the more centromeric copy. [provided by RefSeq, Jul 2008]. ##Evidence-Data-ST…	400041
HCC_7721_3	139	chr11	117699509	117699979	470	1.67	0.0308271	FXYD2	chr11	-	-937	NM_021603	117698807	117690789	486	NP_067614	sodium/potassium-transporting ATPase subunit gamma isoform 2	This gene encodes a member of the FXYD family of transmembrane proteins. This particular protein encodes the sodium/potassium-transporting ATPase subunit gamma. Mutations in this gene have been associated with Renal Hypomagnesemia-2. Alternatively spliced transcript variants have been described. Read-through transcripts have been observed between this locus and the upstream FXYD domain-containing…	601814
HCC_7721_3	140	chr14	23511225	23511685	460	1.53	0.0308271	PSMB11	chr14	+	80	NM_001099780	23511375	23513269	122706	NP_001093250	proteasome subunit beta type-11 precursor	Proteasomes generate peptides that are presented by major histocompatibility complex (MHC) I molecules to other cells of the immune system. Proteolysis is conducted by 20S proteasomes, complexes of 28 subunits arranged as a cylinder in 4 heteroheptameric rings: alpha-1 to -7, beta-1 to -7, beta-1 to -7, and alpha-1 to -7. The catalytic subunits are beta-1 (PSMB6; MIM 600307), beta-2 (PSMB7; MIM 6…	611137
HCC_7721_3	141	chr14	61115671	61116132	461	1.53	0.0308271	SIX1	chr14	-	253	NM_005982	61116155	61111416	6495	NP_005973	homeobox protein SIX1	The protein encoded by this gene is a homeobox protein that is similar to the Drosophila 'sine oculis' gene product. This gene is found in a cluster of related genes on chromosome 14 and is thought to be involved in limb development. Defects in this gene are a cause of autosomal dominant deafness type 23 (DFNA23) and branchiootic syndrome type 3 (BOS3). [provided by RefSeq, Jul 2008]. Sequence No…	601205
HCC_7721_3	142	chr16	333063	333595	532	1.46	0.0308271	PDIA2	chr16	+	212	NM_006849	333117	337209	64714	NP_006840	protein disulfide-isomerase A2 precursor	Protein disulfide isomerases (EC 5.3.4.1), such as PDIP, are endoplasmic reticulum (ER) resident proteins that catalyze protein folding and thiol-disulfide interchange reactions (Desilva et al., 1996 [PubMed 8561901]).[supplied by OMIM, Mar 2008]. Publication Note: This RefSeq record includes a subset of the publications that are available for this gene. Please see the Gene record to access addit…	608012
HCC_7721_3	143	chr17	73632641	73633101	460	1.52	0.0308271	SMIM5	chr17	+	197	NR_028439	73632674	73637486	643008				0
HCC_7721_3	144	chr17	79303988	79304510	522	1.52	0.0308271	TMEM105	chr17	-	225	NM_178520	79304474	79285071	284186	NP_848615	transmembrane protein 105		0
HCC_7721_3	145	chr19	35489947	35490479	532	1.56	0.0308271	GRAMD1A	chr19	+	-1032	NM_001136199	35491245	35517373	57655	NP_001129671	GRAM domain-containing protein 1A isoform 2		0
HCC_7721_3	146	chr2	27255596	27256047	451	1.41	0.0308271	TMEM214	chr2	+	48	NM_001083590	27255773	27264565	54867	NP_001077059	transmembrane protein 214 isoform 2		0
HCC_7721_3	147	chr3	11033352	11033895	543	1.58	0.0308271	SLC6A1	chr3	+	-795	NM_003042	11034419	11080935	6529	NP_003033	sodium- and chloride-dependent GABA transporter 1	The SLC6A1 gene encodes a gamma-aminobutyric acid (GABA) transporter, which removes GABA from the synaptic cleft (Hirunsatit et al., 2009 [PubMed 19077666]).[supplied by OMIM, Jul 2009]. Sequence Note: This RefSeq record was created from transcript and genomic sequence data to make the sequence consistent with the reference genome assembly. The genomic coordinates used for the transcript record w…	137165
HCC_7721_3	148	chr5	68788616	68789072	456	1.62	0.0308271	OCLN	chr5	+	726	NM_002538	68788118	68853931	100506658	NP_002529	occludin isoform a	This gene encodes an integral membrane protein that is required for cytokine-induced regulation of the tight junction paracellular permeability barrier. Mutations in this gene are thought to be a cause of band-like calcification with simplified gyration and polymicrogyria (BLC-PMG), an autosomal recessive neurologic disorder that is also known as pseudo-TORCH syndrome. Alternative splicing result…	602876
HCC_7721_3	148	chr5	68788616	68789072	456	1.62	0.0308271	OCLN	chr5	+	255	NM_001205254	68788589	68853931	100506658	NP_001192183	occludin isoform a	This gene encodes an integral membrane protein that is required for cytokine-induced regulation of the tight junction paracellular permeability barrier. Mutations in this gene are thought to be a cause of band-like calcification with simplified gyration and polymicrogyria (BLC-PMG), an autosomal recessive neurologic disorder that is also known as pseudo-TORCH syndrome. Alternative splicing result…	602876
HCC_7721_3	149	chr5	140043912	140044375	463	1.62	0.0308271	WDR55	chr5	+	-239	NM_017706	140044383	140050553	54853	NP_060176	WD repeat-containing protein 55		0
HCC_7721_3	150	chr6	137242116	137242580	464	1.4	0.0308271	SLC35D3	chr6	+	-1030	NM_001008783	137243378	137246798	340146	NP_001008783	solute carrier family 35 member D3		612519
HCC_7721_3	151	chr8	144327692	144328155	463	1.62	0.0308271	ZFP41	chr8	+	-1173	NM_173832	144329097	144344875	286128	NP_776193	zinc finger protein 41 homolog		0
HCC_7721_3	151	chr8	144327692	144328155	463	1.62	0.0308271	ZFP41	chr8	+	-1066	NM_001271156	144328990	144335761	286128	NP_001258085	zinc finger protein 41 homolog		0
HCC_7721_3	152	chrY	9638519	9638987	468	1.74	0.0308271	TTTY22	chrY	+	-8	NR_001539	9638761	9650854	252954				0
HCC_7721_3	153	chr1	2284078	2284813	735	1.51	0.0324561	LOC100129534	chr1	-	-345	NR_024489	2284100	2281852	100129534				0
HCC_7721_3	154	chr11	1885747	1886491	744	1.56	0.0324561	LSP1	chr11	+	-275	NM_001242932	1886394	1913493	4046	NP_001229861	lymphocyte-specific protein 1 isoform 3	This gene encodes an intracellular F-actin binding protein. The protein is expressed in lymphocytes, neutrophils, macrophages, and endothelium and may regulate neutrophil motility, adhesion to fibrinogen matrix proteins, and transendothelial migration. Alternative splicing results in multiple transcript variants encoding different isoforms. [provided by RefSeq, Jul 2008].	153432
HCC_7721_3	155	chr14	24778691	24779615	924	1.43	0.0324561	LTB4R2	chr14	+	-203	NM_019839	24779356	24781259	56413	NP_062813	leukotriene B4 receptor 2		605773
HCC_7721_3	155	chr14	24778691	24779615	924	1.43	0.0324561	LTB4R	chr14	+	-1551	NM_001143919	24780704	24787242	1241	NP_001137391	leukotriene B4 receptor 1		601531
HCC_7721_3	156	chr14	52733895	52734574	679	1.43	0.0324561	PTGDR	chr14	+	-195	NM_000953	52734430	52743442	5729	NP_000944	prostaglandin D2 receptor isoform 1	This gene encodes a member of the guanine nucleotide-binding protein (G protein)-coupled receptor (GPCR) superfamily. The receptors are seven-pass transmembrane proteins that respond to extracellular cues and activate intracellular signal transduction pathways. This protein is reported to be a receptor for prostaglandin D2, which is a mediator of allergic inflammation and allergic airway inflamma…	604687
HCC_7721_3	157	chr16	86319672	86320338	666	1.37	0.0324561	LINC01081	chr16	-	-152	NR_104139	86319853	86259185	101154687				614977
HCC_7721_3	157	chr16	86319672	86320338	666	1.37	0.0324561	LOC146513	chr16	+	-31	NR_038438	86320036	86326995	146513				0
HCC_7721_3	158	chr19	50266261	50266930	669	1.46	0.0324561	TSKS	chr19	-	-80	NM_021733	50266515	50243010	60385	NP_068379	testis-specific serine kinase substrate	This gene may play a role in testicular physiology, spermatogenesis or spermiogenesis. Expression of the encoded protein is highest in the testis and down-regulated in testicular cancer. The gene is localized to the region 19q13.3 among the related RAS viral oncogene homolog (RRAS) and interferon regulatory factor 3 (IRF3) genes, which are both involved in tumorigenesis pathways and progression. …	608253
HCC_7721_3	159	chr19	51918609	51919601	992	1.46	0.0324561	LOC100129083	chr19	+	-54	NM_001256795	51919159	51920679	100129083	NP_001243724	uncharacterized protein LOC100129083		0
HCC_7721_3	160	chr2	26781573	26782238	665	1.32	0.0324561	OTOF	chr2	-	-339	NM_001287489	26781566	26680070	9381	NP_001274418	otoferlin isoform e	Mutations in this gene are a cause of neurosensory nonsyndromic recessive deafness, DFNB9. The short form of the encoded protein has 3 C2 domains, a single carboxy-terminal transmembrane domain found also in the C. elegans spermatogenesis factor FER-1 and human dysferlin, while the long form has 6 C2 domains. The homology suggests that this protein may be involved in vesicle membrane fusion. Seve…	603681
HCC_7721_3	161	chr2	29092690	29093365	675	1.32	0.0324561	TRMT61B	chr2	-	147	NM_017910	29093175	29072687	55006	NP_060380	tRNA (adenine(58)-N(1))-methyltransferase, mitochondrial precursor		0
HCC_7721_3	162	chr2	220109592	220110479	887	1.32	0.0324561	STK16	chr2	+	-155	NM_001008910	220110191	220115059	8576	NP_001008910	serine/threonine-protein kinase 16		604719
HCC_7721_3	162	chr2	220109592	220110479	887	1.32	0.0324561	GLB1L	chr2	-	115	NM_024506	220110151	220101319	79411	NP_078782	beta-galactosidase-1-like protein isoform 1 precursor		0
HCC_7721_3	162	chr2	220109592	220110479	887	1.32	0.0324561	STK16	chr2	+	-164	NR_026909	220110200	220115059	8576				604719
HCC_7721_3	162	chr2	220109592	220110479	887	1.32	0.0324561	GLB1L	chr2	-	-1682	NM_001286427	220108353	220101319	79411	NP_001273356	beta-galactosidase-1-like protein isoform 2 precursor		0
HCC_7721_3	163	chr2	241563575	241564302	727	1.32	0.0324561	GPR35	chr2	+	-722	NM_005301	241564661	241570676	2859	NP_005292	G-protein coupled receptor 35 isoform a		602646
HCC_7721_3	164	chr20	34116986	34117659	673	1.33	0.0324561	C20orf173	chr20	-	158	NM_001145350	34117481	34114798	140873	NP_001138822	uncharacterized protein C20orf173 precursor		0
HCC_7721_3	165	chr20	57465413	57466140	727	1.33	0.0324561	GNAS	chr20	+	-648	NM_080426	57466425	57486250	2778	NP_536351	protein GNAS isoform GNASS	This locus has a highly complex imprinted expression pattern. It gives rise to maternally, paternally, and biallelically expressed transcripts that are derived from four alternative promoters and 5' exons. Some transcripts contain a differentially methylated region (DMR) at their 5' exons, and this DMR is commonly found in imprinted genes and correlates with transcript expression. An antisense tr…	139320
HCC_7721_3	166	chr22	21335678	21336625	947	1.46	0.0324561	LZTR1	chr22	+	-405	NM_006767	21336557	21353326	8216	NP_006758	leucine-zipper-like transcriptional regulator 1	This gene encodes a member of the BTB-kelch superfamily. Initially described as a putative transcriptional regulator based on weak homology to members of the basic leucine zipper-like family, the encoded protein subsequently has been shown to localize exclusively to the Golgi network where it may help stabilize the Gogli complex. Deletion of this gene may be associated with DiGeorge syndrome. [pr…	600574
HCC_7721_3	167	chr4	7105698	7106385	687	1.37	0.0324561	FLJ36777	chr4	-	-938	NR_027441	7105103	7099150	730971				0
HCC_7721_3	168	chr4	114683024	114683695	671	1.37	0.0324561	CAMK2D	chr4	-	-276	NM_172128	114683083	114372187	817	NP_742126	calcium/calmodulin-dependent protein kinase type II subunit delta isoform 2	The product of this gene belongs to the serine/threonine protein kinase family and to the Ca(2+)/calmodulin-dependent protein kinase subfamily. Calcium signaling is crucial for several aspects of plasticity at glutamatergic synapses. In mammalian cells, the enzyme is composed of four different chains: alpha, beta, gamma, and delta. The product of this gene is a delta chain. Alternative splicing r…	607708
HCC_7721_3	169	chr9	140121402	140122158	756	1.48	0.0324561	RNF224	chr9	+	-237	NM_001190228	140122017	140124090	643596	NP_001177157	RING finger protein 224		0
HCC_7721_3	170	chrX	153715372	153716114	742	1.69	0.0324561	UBL4A	chrX	-	-734	NM_014235	153715009	153712055	8266	NP_055050	ubiquitin-like protein 4A		312070
HCC_7721_3	171	chrY	9363224	9363896	672	1.63	0.0324561	FAM197Y5	chrY	-	-683	NR_046300	9362877	9357274	100289150				0
HCC_7721_3	171	chrY	9363224	9363896	672	1.63	0.0324561	FAM197Y2	chrY	-	-683	NR_001553	9362877	9357274	252946				0
HCC_7721_3	172	chr1	1476334	1476868	534	1.57	0.0350877	TMEM240	chr1	-	-861	NM_001114748	1475740	1470157	339453	NP_001108220	transmembrane protein 240		616101
HCC_7721_3	173	chr1	15498526	15499349	823	1.57	0.0350877	C1orf195	chr1	-	-817	NM_001278502	15498120	15490691	727684	NP_001265431	putative uncharacterized protein C1orf195 isoform 2		0
HCC_7721_3	174	chr1	16348361	16348888	527	1.57	0.0350877	CLCNKA	chr1	+	139	NM_001257139	16348485	16360545	1187	NP_001244068	chloride channel protein ClC-Ka isoform 3	This gene is a member of the CLC family of voltage-gated chloride channels. The encoded protein is predicted to have 12 transmembrane domains, and requires a beta subunit called barttin to form a functional channel. It is thought to function in salt reabsorption in the kidney and potassium recycling in the inner ear. The gene is highly similar to CLCNKB, which is located 10 kb downstream from thi…	602024
HCC_7721_3	175	chr1	36615713	36616186	473	1.57	0.0350877	TRAPPC3	chr1	-	-834	NM_001270897	36615115	36602169	27095	NP_001257826	trafficking protein particle complex subunit 3 isoform 4	This gene encodes a component of the trafficking protein particle complex, which tethers transport vesicles to the cis-Golgi membrane. The encoded protein participates in the regulation of transport from the endoplasmic reticulum to the Golgi apparatus. Alternative splicing results in multiple transcript variants. [provided by RefSeq, Aug 2012].	610955
HCC_7721_3	176	chr1	46768086	46768666	580	1.57	0.0350877	UQCRH	chr1	+	-908	NM_001297566	46769284	46782449	7388	NP_001284495	cytochrome b-c1 complex subunit 6, mitochondrial isoform 3 precursor		613844
HCC_7721_3	176	chr1	46768086	46768666	580	1.57	0.0350877	LRRC41	chr1	-	662	NM_006369	46769038	46744071	10489	NP_006360	leucine-rich repeat-containing protein 41		0
HCC_7721_3	177	chr11	67798055	67798508	453	1.62	0.0350877	NDUFS8	chr11	+	198	NM_002496	67798083	67804114	4728	NP_002487	NADH dehydrogenase [ubiquinone] iron-sulfur protein 8, mitochondrial precursor	This gene encodes a subunit of mitochondrial NADH:ubiquinone oxidoreductase, or Complex I, a multimeric enzyme of the respiratory chain responsible for NADH oxidation, ubiquinone reduction, and the ejection of protons from mitochondria. The encoded protein is involved in the binding of two of the six to eight iron-sulfur clusters of Complex I and, as such, is required in the electron transfer pro…	602141
HCC_7721_3	178	chr12	75603036	75603493	457	1.51	0.0350877	KCNC2	chr12	-	263	NM_001260498	75603528	75433857	3747	NP_001247427	potassium voltage-gated channel subfamily C member 2 isoform KV3.2d	The Shaker gene family of Drosophila encodes components of voltage-gated potassium channels and is comprised of four subfamilies. Based on sequence similarity, this gene is similar to one of these subfamilies, namely the Shaw subfamily. The protein encoded by this gene belongs to the delayed rectifier class of channel proteins and is an integral membrane protein that mediates the voltage-dependen…	176256
HCC_7721_3	179	chr13	99174950	99175484	534	1.44	0.0350877	STK24	chr13	-	-838	NM_003576	99174379	99102452	8428	NP_003567	serine/threonine-protein kinase 24 isoform a precursor	This gene encodes a serine/threonine protein kinase that functions upstream of mitogen-activated protein kinase (MAPK) signaling. The encoded protein is cleaved into two chains by caspases; the N-terminal fragment (MST3/N) translocates to the nucleus and promotes programmed cells death. There is a pseudogene for this gene on chromosome X. Alternative splicing results in multiple transcript varian…	604984
HCC_7721_3	180	chr14	19681630	19682094	464	1.48	0.0350877	BMS1P17	chr14	-	-846	NR_073460	19681016	19670791	101101776				0
HCC_7721_3	180	chr14	19681630	19682094	464	1.48	0.0350877	BMS1P18	chr14	-	-846	NR_073459	19681016	19670791	414763				0
HCC_7721_3	181	chr14	95786925	95787420	495	1.48	0.0350877	CLMN	chr14	-	-927	NM_024734	95786245	95648275	79789	NP_079010	calmin		611121
HCC_7721_3	182	chr15	81589105	81589558	453	1.56	0.0350877	IL16	chr15	+	78	NM_004513	81589253	81605104	3603	NP_004504	pro-interleukin-16 isoform 1	The protein encoded by this gene is a pleiotropic cytokine that functions as a chemoattractant, a modulator of T cell activation, and an inhibitor of HIV replication. The signaling process of this cytokine is mediated by CD4. The product of this gene undergoes proteolytic processing, which is found to yield two functional proteins. The cytokine function is exclusively attributed to the secreted C…	603035
HCC_7721_3	183	chr16	1122592	1123131	539	1.41	0.0350877	SSTR5	chr16	+	106	NM_001172560	1122755	1131454	6755	NP_001166031	somatostatin receptor type 5	Somatostatin and its related peptide cortistatin exert multiple biological actions on normal and tumoral tissue targets by interacting with somatostatin receptors (SSTRs). The protein encoded by this gene is one of the SSTRs, which is a multi-pass membrane protein and belongs to the G-protein coupled receptor 1 family. The activity of this receptor is mediated by G proteins which inhibit adenylyl…	182455
HCC_7721_3	184	chr16	67917481	67917960	479	1.41	0.0350877	NRN1L	chr16	+	-1059	NM_198443	67918780	67920271	123904	NP_940845	neuritin-like protein precursor		0
HCC_7721_3	185	chr17	76975881	76976352	471	1.47	0.0350877	LGALS3BP	chr17	-	-55	NM_005567	76976061	76967334	3959	NP_005558	galectin-3-binding protein precursor	The galectins are a family of beta-galactoside-binding proteins implicated in modulating cell-cell and cell-matrix interactions. LGALS3BP has been found elevated in the serum of patients with cancer and in those infected by the human immunodeficiency virus (HIV). It appears to be implicated in immune response associated with natural killer (NK) and lymphokine-activated killer (LAK) cell cytotoxic…	600626
HCC_7721_3	186	chr19	12948794	12949429	635	1.51	0.0350877	MAST1	chr19	+	-146	NM_014975	12949258	12985766	22983	NP_055790	microtubule-associated serine/threonine-protein kinase 1		612256
HCC_7721_3	187	chr19	51537994	51538540	546	1.51	0.0350877	KLK12	chr19	-	-119	NM_019598	51538148	51532347	43849	NP_062544	kallikrein-12 isoform 1 precursor	Kallikreins are a subgroup of serine proteases having diverse physiological functions. Growing evidence suggests that many kallikreins are implicated in carcinogenesis and some have potential as novel cancer and other disease biomarkers. This gene is one of the fifteen kallikrein subfamily members located in a cluster on chromosome 19. Alternate splicing of this gene results in three transcript v…	605539
HCC_7721_3	188	chr2	85554958	85555430	472	1.37	0.0350877	TGOLN2	chr2	-	225	NM_001206840	85555419	85545140	10618	NP_001193769	trans-Golgi network integral membrane protein 2 isoform 2 precursor	This gene encodes a type I integral membrane protein that is localized to the trans-Golgi network, a major sorting station for secretory and membrane proteins. The encoded protein cycles between early endosomes and the trans-Golgi network, and may play a role in exocytic vesicle formation. Alternatively spliced transcript variants encoding multiple isoforms have been observed for this gene. [prov…	603062
HCC_7721_3	189	chr2	96676262	96676746	484	1.37	0.0350877	FAHD2CP	chr2	+	206	NR_003698	96676298	96688884	729234				0
HCC_7721_3	190	chr2	220378793	220379244	451	1.37	0.0350877	ASIC4	chr2	+	127	NM_182847	220378891	220403494	55515	NP_878267	acid-sensing ion channel 4	This gene belongs to the superfamily of acid-sensing ion channels, which are proton-gated, amiloride-sensitive sodium channels. These channels have been implicated in synaptic transmission, pain perception as well as mechanoperception. This gene is predominantly expressed in the pituitary gland, and was considered a candidate for paroxysmal dystonic choreoathetosis (PDC), a movement disorder, how…	606715
HCC_7721_3	191	chr4	1203782	1204259	477	1.42	0.0350877	SPON2	chr4	-	-1270	NM_001199021	1202750	1160720	10417	NP_001185950	spondin-2 precursor		605918
HCC_7721_3	191	chr4	1203782	1204259	477	1.42	0.0350877	LOC100130872	chr4	-	-1270	NR_024569	1202750	1189570	100130872				0
HCC_7721_3	191	chr4	1203782	1204259	477	1.42	0.0350877	CTBP1-AS	chr4	+	113	NR_104331	1203907	1212379	285463				0
HCC_7721_3	192	chr6	32158623	32159088	465	1.36	0.0350877	PBX2	chr6	-	-892	NM_002586	32157963	32152509	5089	NP_002577	pre-B-cell leukemia transcription factor 2	This gene encodes a ubiquitously expressed member of the TALE/PBX homeobox family. It was identified by its similarity to a homeobox gene which is involved in t(1;19) translocation in acute pre-B-cell leukemias. This protein is a transcriptional activator which binds to the TLX1 promoter. The gene is located within the major histocompatibility complex (MHC) on chromosome 6. [provided by RefSeq, J…	176311
HCC_7721_3	193	chr6	35180890	35181358	468	1.36	0.0350877	SCUBE3	chr6	+	-1065	NM_152753	35182189	35218609	222663	NP_689966	signal peptide, CUB and EGF-like domain-containing protein 3 precursor		614708
HCC_7721_3	194	chrY	23549060	23549539	479	1.68	0.0350877	PRORY	chrY	-	-1053	NM_001282471	23548246	23544859	100533178	NP_001269400	proline-rich protein, Y-linked		0
HCC_7721_3	195	chr14	24700712	24702089	1377	1.09	0.0364372	GMPR2	chr14	+	-676	NM_001283022	24702077	24708447	51292	NP_001269951	GMP reductase 2 isoform 4		610781
HCC_7721_3	195	chr14	24700712	24702089	1377	1.09	0.0364372	NEDD8-MDP1	chr14	-	175	NM_001199823	24701576	24683142	100528064	NP_001186752	NEDD8-MDP1 protein	This locus represents naturally occurring read-through transcription between the neighboring NEDD8 (neural precursor cell expressed, developmentally down-regulated 8) and MDP1 (magnesium-dependent phosphatase 1) genes on chromosome 14. The read-through transcript encodes a fusion protein that shares sequence identity with the products of each individual gene. [provided by RefSeq, Dec 2010]. Seque…	0
HCC_7721_3	195	chr14	24700712	24702089	1377	1.09	0.0364372	GMPR2	chr14	+	-226	NM_001002001	24701627	24708447	51292	NP_001002001	GMP reductase 2 isoform 2		610781
HCC_7721_3	195	chr14	24700712	24702089	1377	1.09	0.0364372	NEDD8	chr14	-	175	NM_006156	24701576	24686056	4738	NP_006147	NEDD8 precursor		603171
HCC_7721_3	196	chr14	63512035	63513158	1123	1.09	0.0364372	KCNH5	chr14	-	-640	NM_139318	63511956	63173290	27133	NP_647479	potassium voltage-gated channel subfamily H member 5 isoform 1	This gene encodes a member of voltage-gated potassium channels. Members of this family have diverse functions, including regulating neurotransmitter and hormone release, cardiac function, and cell volume. This protein is an outward-rectifying, noninactivating channel. Alternative splicing results in multiple transcript variants. [provided by RefSeq, Jul 2013].	605716
HCC_7721_3	197	chr17	76125224	76126595	1371	1.08	0.0364372	TMC6	chr17	-	-1048	NM_001127198	76124861	76108998	11322	NP_001120670	transmembrane channel-like protein 6	Epidermodysplasia verruciformis (EV) is an autosomal recessive dermatosis characterized by abnormal susceptibility to human papillomaviruses (HPVs) and a high rate of progression to squamous cell carcinoma on sun-exposed skin. EV is caused by mutations in either of two adjacent genes located on chromosome 17q25.3. Both of these genes encode integral membrane proteins that localize to the endoplas…	605828
HCC_7721_3	197	chr17	76125224	76126595	1371	1.08	0.0364372	TMC8	chr17	+	-948	NM_152468	76126858	76139049	147138	NP_689681	transmembrane channel-like protein 8	Epidermodysplasia verruciformis (EV) is an autosomal recessive dermatosis characterized by abnormal susceptibility to human papillomaviruses (HPVs) and a high rate of progression to squamous cell carcinoma on sun-exposed skin. EV is caused by mutations in either of two adjacent genes located on chromosome 17q25.3. Both of these genes encode integral membrane proteins that localize to the endoplas…	605829
HCC_7721_3	198	chr2	210287471	210289195	1724	1	0.0364372	MAP2	chr2	+	-437	NM_001039538	210288770	210598834	4133	NP_001034627	microtubule-associated protein 2 isoform 5	This gene encodes a protein that belongs to the microtubule-associated protein family. The proteins of this family are thought to be involved in microtubule assembly, which is an essential step in neurogenesis. The products of similar genes in rat and mouse are neuron-specific cytoskeletal proteins that are enriched in dentrites, implicating a role in determining and stabilizing dentritic shape d…	157130
HCC_7721_3	199	chr21	44751420	44753179	1759	1.16	0.0364372	LINC00322	chr21	-	-380	NR_103713	44751919	44742088	100126693				0
HCC_7721_3	200	chr6	32076869	32078222	1353	1	0.0364372	TNXB	chr6	-	-394	NM_019105	32077151	32008931	7148	NP_061978	tenascin-X isoform 1 precursor	This gene encodes a member of the tenascin family of extracellular matrix glycoproteins. The tenascins have anti-adhesive effects, as opposed to fibronectin which is adhesive. This protein is thought to function in matrix maturation during wound healing, and its deficiency has been associated with the connective tissue disorder Ehlers-Danlos syndrome. This gene localizes to the major histocompati…	600985
HCC_7721_3	201	chr9	130910642	130912056	1414	1.12	0.0364372	LCN2	chr9	+	-382	NM_005564	130911731	130915734	3934	NP_005555	neutrophil gelatinase-associated lipocalin precursor		600181
HCC_7721_3	202	chr17	11143441	11143696	255	2.02	0.0394737	SHISA6	chr17	+	-1170	NM_001173461	11144739	11467380	388336	NP_001166932	protein shisa-6 homolog isoform 2 precursor		0
HCC_7721_3	203	chr20	44657861	44658166	305	1.88	0.0394737	SLC12A5	chr20	+	193	NM_020708	44657820	44688789	57468	NP_065759	solute carrier family 12 member 5 isoform 2	K-Cl cotransporters are proteins that lower intracellular chloride concentrations below the electrochemical equilibrium potential. The protein encoded by this gene is an integral membrane K-Cl cotransporter that can function in either a net efflux or influx pathway, depending on the chemical concentration gradients of potassium and chloride. The encoded protein can act as a homomultimer, or as a …	606726
HCC_7721_3	204	chr1	6303597	6304414	817	1.46	0.0416952	HES3	chr1	+	-245	NM_001024598	6304251	6305638	390992	NP_001019769	transcription factor HES-3		609971
HCC_7721_3	205	chr10	49208187	49209079	892	1.45	0.0416952	FAM25C	chr10	-	-808	NM_001137548	49207825	49203354	644054	NP_001131020	protein FAM25C		0
HCC_7721_3	205	chr10	49208187	49209079	892	1.45	0.0416952	FAM25G	chr10	-	-808	NM_001137549	49207825	49203372	100133093	NP_001131021	protein FAM25G		0
HCC_7721_3	206	chr10	54073552	54074233	681	1.45	0.0416952	DKK1	chr10	+	-147	NM_012242	54074040	54077417	22943	NP_036374	dickkopf-related protein 1 precursor	This gene encodes a protein that is a member of the dickkopf family. It is a secreted protein with two cysteine rich regions and is involved in embryonic development through its inhibition of the WNT signaling pathway. Elevated levels of DKK1 in bone marrow plasma and peripheral blood is associated with the presence of osteolytic bone lesions in patients with multiple myeloma. [provided by RefSeq…	605189
HCC_7721_3	206	chr10	54073552	54074233	681	1.45	0.0416952	PRKG1-AS1	chr10	-	-4	NR_038277	54073888	54056607	100506939				0
HCC_7721_3	207	chr12	129337417	129338180	763	1.41	0.0416952	GLT1D1	chr12	+	-281	NM_144669	129338080	129469509	144423	NP_653270	glycosyltransferase 1 domain-containing protein 1 precursor		0
HCC_7721_3	208	chr13	114320326	114321851	1525	1.35	0.0416952	GRK1	chr13	+	-507	NM_002929	114321596	114438637	6011	NP_002920	rhodopsin kinase	This gene encodes a member of the guanine nucleotide-binding protein (G protein)-coupled receptor kinase subfamily of the Ser/Thr protein kinase family. The protein phosphorylates rhodopsin and initiates its deactivation. Defects in GRK1 are known to cause Oguchi disease 2 (also known as stationary night blindness Oguchi type-2). [provided by RefSeq, Jul 2008]. Publication Note: This RefSeq recor…	180381
HCC_7721_3	209	chr16	809675	810358	683	1.32	0.0416952	MSLN	chr16	+	-748	NM_001177355	810765	818865	10232	NP_001170826	mesothelin isoform 1 preproprotein	This gene encodes a precursor protein that is cleaved into two products, megakaryocyte potentiating factor and mesothelin. Megakaryocyte potentiation factor functions as a cytokine that can stimulate colony formation in bone marrow megakaryocytes. Mesothelian is a glycosylphosphatidylinositol-anchored cell-surface protein that may function as a cell adhesion protein. This protein is overexpressed…	601051
HCC_7721_3	209	chr16	809675	810358	683	1.32	0.0416952	MSLN	chr16	+	-1055	NM_013404	811072	818865	10232	NP_037536	mesothelin isoform 2 preproprotein	This gene encodes a precursor protein that is cleaved into two products, megakaryocyte potentiating factor and mesothelin. Megakaryocyte potentiation factor functions as a cytokine that can stimulate colony formation in bone marrow megakaryocytes. Mesothelian is a glycosylphosphatidylinositol-anchored cell-surface protein that may function as a cell adhesion protein. This protein is overexpressed…	601051
HCC_7721_3	209	chr16	809675	810358	683	1.32	0.0416952	MSLN	chr16	+	-747	NM_005823	810764	818865	10232	NP_005814	mesothelin isoform 1 preproprotein	This gene encodes a precursor protein that is cleaved into two products, megakaryocyte potentiating factor and mesothelin. Megakaryocyte potentiation factor functions as a cytokine that can stimulate colony formation in bone marrow megakaryocytes. Mesothelian is a glycosylphosphatidylinositol-anchored cell-surface protein that may function as a cell adhesion protein. This protein is overexpressed…	601051
HCC_7721_3	210	chr16	3544937	3545611	674	1.32	0.0416952	C16orf90	chr16	-	147	NM_001080524	3545421	3543483	646174	NP_001073993	uncharacterized protein C16orf90		0
HCC_7721_3	211	chr17	43502518	43503410	892	1.38	0.0416952	ARHGAP27	chr17	-	48	NM_199282	43503012	43471267	201176	NP_954976	rho GTPase-activating protein 27 isoform a	This gene encodes a member of a large family of proteins that activate Rho-type guanosine triphosphate (GTP) metabolizing enzymes. The encoded protein may pay a role in clathrin-mediated endocytosis. Alternatively spliced transcript variants encoding multiple isoforms have been observed for this gene. [provided by RefSeq, Aug 2013].	610591
HCC_7721_3	212	chr19	13213929	13214704	775	1.41	0.0416952	LYL1	chr19	-	-342	NM_005583	13213974	13209841	4066	NP_005574	protein lyl-1	This gene represents a basic helix-loop-helix transcription factor. The encoded protein may play roles in blood vessel maturation and hematopoeisis. A translocation between this locus and the T cell receptor beta locus (GeneID 6957) on chromosome 7 has been associated with acute lymphoblastic leukemia. [provided by RefSeq, Sep 2010]. Publication Note: This RefSeq record includes a subset of the p…	151440
HCC_7721_3	213	chr19	19625724	19626407	683	1.41	0.0416952	NDUFA13	chr19	+	-952	NM_015965	19627018	19639013	51079	NP_057049	NADH dehydrogenase [ubiquinone] 1 alpha subcomplex subunit 13	This gene encodes a subunit of the mitochondrial membrane respiratory chain NADH dehydrogenase (Complex I), which functions in the transfer of electrons from NADH to the respiratory chain. The protein is required for complex I assembly and electron transfer activity. The protein binds the signal transducers and activators of transcription 3 (STAT3) transcription factor, and can function as a tumo…	609435
HCC_7721_3	213	chr19	19625724	19626407	683	1.41	0.0416952	TSSK6	chr19	-	403	NM_032037	19626469	19625027	83983	NP_114426	testis-specific serine/threonine-protein kinase 6	This intronless gene encodes a member of the CAMK (calcium/calmodulin-dependent) serine/threonine protein kinase family. The encoded kinase has a broad expression pattern but is described as testis-specific due to effects on fertility. Male mice which lack the gene encoding a highly similar protein are sterile and have morphologically abnormal sperm. [provided by RefSeq, Jan 2012].	610712
HCC_7721_3	214	chr19	54850567	54851444	877	1.41	0.0416952	LILRA4	chr19	-	-584	NM_012276	54850421	54844691	23547	NP_036408	leukocyte immunoglobulin-like receptor subfamily A member 4 precursor	This gene encodes an immunoglobulin-like cell surface protein preferentially expressed in plasmacytoid dendritic cells (PDCs). This gene is highly expressed in PDCs, and is found to be rapidly down-regulated by interleukin 3 (IL3). This gene is one of the 19 highly related genes that form a leukocyte receptor gene cluster (LRC) at chromosomal region 19q13.4. [provided by RefSeq, Jul 2008]. Public…	607517
HCC_7721_3	215	chr2	241831419	241832087	668	1.28	0.0416952	C2orf54	chr2	-	-298	NM_024861	241831455	241825464	79919	NP_079137	uncharacterized protein C2orf54 isoform 2		0
HCC_7721_3	216	chr20	3025375	3026056	681	1.28	0.0416952	MRPS26	chr20	+	-958	NM_030811	3026674	3028896	64949	NP_110438	28S ribosomal protein S26, mitochondrial	Mammalian mitochondrial ribosomal proteins are encoded by nuclear genes and help in protein synthesis within the mitochondrion. Mitochondrial ribosomes (mitoribosomes) consist of a small 28S subunit and a large 39S subunit. They have an estimated 75% protein to rRNA composition compared to prokaryotic ribosomes, where this ratio is reversed. Another difference between mammalian mitoribosomes and …	611988
HCC_7721_3	217	chr22	31536825	31537496	671	1.41	0.0416952	PLA2G3	chr22	-	-567	NM_015715	31536593	31530792	50487	NP_056530	group 3 secretory phospholipase A2 precursor	This gene encodes a protein that belongs to the secreted phospholipase A2 family, whose members include the bee venom enzyme. The encoded enzyme functions in lipid metabolism and catalyzes the calcium-dependent hydrolysis of the sn-2 acyl bond of phospholipids to release arachidonic acid and lysophospholipids. This enzyme acts as a negative regulator of ciliogenesis, and may play a role in cancer…	611651
HCC_7721_3	218	chr5	139492628	139493606	978	1.46	0.0416952	PURA	chr5	+	-590	NM_005859	139493707	139499001	5813	NP_005850	transcriptional activator protein Pur-alpha	This gene product is a sequence-specific, single-stranded DNA-binding protein. It binds preferentially to the single strand of the purine-rich element termed PUR, which is present at origins of replication and in gene flanking regions in a variety of eukaryotes from yeasts through humans. Thus, it is implicated in the control of both DNA replication and transcription. Deletion of this gene has be…	600473
HCC_7721_3	219	chr8	21915383	21916269	886	1.46	0.0416952	DMTN	chr8	+	-829	NM_001302816	21916655	21940038	2039	NP_001289745	dematin isoform 2	The protein encoded by this gene is an actin binding and bundling protein that plays a structural role in erythrocytes, by stabilizing and attaching the spectrin/actin cytoskeleton to the erythrocyte membrane in a phosphorylation-dependent manner. This protein contains a core domain in the N-terminus, and a headpiece domain in the C-terminus that binds F-actin. When purified from erythrocytes, th…	125305
HCC_7721_3	219	chr8	21915383	21916269	886	1.46	0.0416952	DMTN	chr8	+	452	NM_001114135	21915374	21940038	2039	NP_001107607	dematin isoform 1	The protein encoded by this gene is an actin binding and bundling protein that plays a structural role in erythrocytes, by stabilizing and attaching the spectrin/actin cytoskeleton to the erythrocyte membrane in a phosphorylation-dependent manner. This protein contains a core domain in the N-terminus, and a headpiece domain in the C-terminus that binds F-actin. When purified from erythrocytes, th…	125305
HCC_7721_3	220	chr8	41517243	41517926	683	1.46	0.0416952	MIR486-1	chr8	-	441	NR_030161	41518026	41517958	619554			microRNAs (miRNAs) are short (20-24 nt) non-coding RNAs that are involved in post-transcriptional regulation of gene expression in multicellular organisms by affecting both the stability and translation of mRNAs. miRNAs are transcribed by RNA polymerase II as part of capped and polyadenylated primary transcripts (pri-miRNAs) that can be either protein-coding or non-coding. The primary transcript …	0
HCC_7721_3	220	chr8	41517243	41517926	683	1.46	0.0416952	MIR486-2	chr8	+	-376	NR_106984	41517961	41518025	102465696			microRNAs (miRNAs) are short (20-24 nt) non-coding RNAs that are involved in post-transcriptional regulation of gene expression in multicellular organisms by affecting both the stability and translation of mRNAs. miRNAs are transcribed by RNA polymerase II as part of capped and polyadenylated primary transcripts (pri-miRNAs) that can be either protein-coding or non-coding. The primary transcript …	0
HCC_7721_3	221	chr17	72864452	72864706	254	2.11	0.0421053	FDXR	chr17	-	297	NM_001258016	72864876	72858618	2232	NP_001244945	NADPH:adrenodoxin oxidoreductase, mitochondrial isoform 7	This gene encodes a mitochondrial flavoprotein that initiates electron transport for cytochromes P450 receiving electrons from NADPH. Multiple alternatively spliced transcript variants have been found for this gene. [provided by RefSeq, Apr 2012].	103270
HCC_7721_3	222	chr11	45114453	45115721	1268	1.29	0.0421053	PRDM11	chr11	+	-476	NR_046338	45115563	45246639	56981				0
HCC_7721_3	223	chr17	43223842	43224983	1141	1.18	0.0421053	HEXIM1	chr17	+	-270	NM_006460	43224683	43229468	10614	NP_006451	protein HEXIM1	Expression of this gene is induced by hexamethylene-bis-acetamide in vascular smooth muscle cells. This gene has no introns. [provided by RefSeq, Jul 2008]. Publication Note: This RefSeq record includes a subset of the publications that are available for this gene. Please see the Gene record to access additional publications.	607328
HCC_7721_3	224	chr17	46047823	46048720	897	1.18	0.0421053	CDK5RAP3	chr17	+	-49	NM_176096	46048321	46059152	80279	NP_788276	CDK5 regulatory subunit-associated protein 3 isoform b	This gene encodes a protein that has been reported to function in signaling pathways governing transcriptional regulation and cell cycle progression. It may play a role in tumorigenesis and metastasis. A pseudogene of this gene is located on the long arm of chromosome 20. Alternative splicing results in multiple transcript variants that encode different isoforms. [provided by RefSeq, May 2013].	608202
HCC_7721_3	224	chr17	46047823	46048720	897	1.18	0.0421053	CDK5RAP3	chr17	+	378	NM_001278197	46047893	46059152	80279	NP_001265126	CDK5 regulatory subunit-associated protein 3 isoform c	This gene encodes a protein that has been reported to function in signaling pathways governing transcriptional regulation and cell cycle progression. It may play a role in tumorigenesis and metastasis. A pseudogene of this gene is located on the long arm of chromosome 20. Alternative splicing results in multiple transcript variants that encode different isoforms. [provided by RefSeq, May 2013].	608202
HCC_7721_3	225	chr2	131485839	131486946	1107	1.09	0.0421053	GPR148	chr2	+	-249	NM_207364	131486642	131487909	344561	NP_997247	probable G-protein coupled receptor 148		0
HCC_7721_3	226	chr22	24979192	24980072	880	1.21	0.0421053	GGT1	chr22	+	-85	NM_013430	24979717	25024972	2678	NP_038347	gamma-glutamyltranspeptidase 1 precursor	The enzyme encoded by this gene is a type I gamma-glutamyltransferase that catalyzes the transfer of the glutamyl moiety of glutathione to a variety of amino acids and dipeptide acceptors. The enzyme is composed of a heavy chain and a light chain, which are derived from a single precursor protein. It is expressed in tissues involved in absorption and secretion and may contribute to the etiology o…	612346
HCC_7721_3	227	chr4	147559215	147560352	1137	1.13	0.0421053	POU4F2	chr4	+	-260	NM_004575	147560044	147563623	5458	NP_004566	POU domain, class 4, transcription factor 2	The protein encoded by this gene is a member of the POU-domain transcription factor family and may be involved in maintaining visual system neurons in the retina. The level of the encoded protein is also elevated in a majority of breast cancers, resulting in accelerated tumor growth. [provided by RefSeq, Sep 2011]. Publication Note: This RefSeq record includes a subset of the publications that ar…	113725
HCC_7721_3	228	chr6	32121966	32123134	1168	1.09	0.0421053	LOC100507547	chr6	-	-408	NR_037172	32122142	32120578	100507547				0
HCC_7721_3	228	chr6	32121966	32123134	1168	1.09	0.0421053	PPT2-EGFL8	chr6	+	775	NR_037861	32121775	32136062	100532746			This locus represents naturally occurring read-through transcription between the neighboring PPT2 (palmitoyl-protein thioesterase 2) and EGFL8 (EGF-like-domain, multiple 8) genes located in the major histocompatibility complex class III region of chromosome 6. The read-through transcript is a candidate for nonsense-mediated mRNA decay (NMD), and is thus unlikely to produce a protein product. [pro…	0
HCC_7721_3	228	chr6	32121966	32123134	1168	1.09	0.0421053	PPT2	chr6	+	775	NM_005155	32121775	32131458	9374	NP_005146	lysosomal thioesterase PPT2 isoform a precursor	This gene encodes a member of the palmitoyl-protein thioesterase family. The encoded glycosylated lysosomal protein has palmitoyl-CoA hydrolase activity in vitro, but does not hydrolyze palmitate from cysteine residues in proteins. Alternative splicing results in multiple transcript variants. Read-through transcription also exists between this gene and the downstream EGFL8 (EGF-like-domain, multi…	603298
HCC_7721_3	229	chr13	113813051	113813441	390	1.88	0.0438597	PROZ	chr13	+	279	NM_003891	113812967	113826698	8858	NP_003882	vitamin K-dependent protein Z isoform 2 precursor	This gene encodes a liver vitamin K-dependent glycoprotein that is synthesized in the liver and secreted into the plasma. The encoded protein plays a role in regulating blood coagulation by complexing with protein Z-dependent protease inhibitor to directly inhibit activated factor X at the phospholipid surface. Deficiencies in this protein are associated with an increased risk of ischemic arteria…	176895
HCC_7721_3	230	chr13	114145890	114146144	254	1.88	0.0438597	DCUN1D2	chr13	-	-994	NM_001014283	114145023	114110133	55208	NP_001014305	DCN1-like protein 2		0
HCC_7721_3	231	chr2	207066820	207067384	564	1.78	0.0438597	GPR1-AS	chr2	+	-997	NR_104359	207068099	207130967	101669764				0
HCC_7721_3	232	chr13	52026761	52028486	1725	1.11	0.0438597	INTS6-AS1	chr13	+	143	NR_103812	52027480	52028851	100507398				0
HCC_7721_3	232	chr13	52026761	52028486	1725	1.11	0.0438597	INTS6	chr13	-	-348	NM_012141	52027275	51935700	26512	NP_036273	integrator complex subunit 6 isoform a	DEAD box proteins, characterized by the conserved motif Asp-Glu-Ala-Asp (DEAD), are putative RNA helicases. The protein encoded by this gene is a DEAD box protein that is part of a complex that interacts with the C-terminus of RNA polymerase II and is involved in 3' end processing of snRNAs. In addition, this gene is a candidate tumor suppressor and located in the critical region of loss of heter…	604331
HCC_7721_3	233	chr7	56562616	56563929	1313	1.2	0.0438597	DKFZp434L192	chr7	+	-642	NR_026929	56563915	56564977	222029				0
HCC_7721_3	234	chr7	100881267	100883075	1808	1.2	0.0438597	CLDN15	chr7	-	-70	NM_001185080	100882101	100875372	24146	NP_001172009	claudin-15	This gene encodes a member of the claudin family. Claudins are integral membrane proteins and components of tight junction strands. Tight junction strands serve as a physical barrier to prevent solutes and water from passing freely through the paracellular space between epithelial or endothelial cell sheets, and also play critical roles in maintaining cell polarity and signal transductions. Alter…	615778
HCC_7721_3	234	chr7	100881267	100883075	1808	1.2	0.0438597	CLDN15	chr7	-	-944	NM_014343	100881227	100875372	24146	NP_055158	claudin-15	This gene encodes a member of the claudin family. Claudins are integral membrane proteins and components of tight junction strands. Tight junction strands serve as a physical barrier to prevent solutes and water from passing freely through the paracellular space between epithelial or endothelial cell sheets, and also play critical roles in maintaining cell polarity and signal transductions. Alter…	615778
HCC_7721_3	235	chr1	1369680	1370607	927	1.41	0.0439401	VWA1	chr1	+	-758	NM_022834	1370902	1378262	64856	NP_073745	von Willebrand factor A domain-containing protein 1 isoform 1 precursor	VWA1 belongs to the von Willebrand factor (VWF; MIM 613160) A (VWFA) domain superfamily of extracellular matrix proteins and appears to play a role in cartilage structure and function (Fitzgerald et al., 2002 [PubMed 12062410]).[supplied by OMIM, Nov 2010].	611901
HCC_7721_3	235	chr1	1369680	1370607	927	1.41	0.0439401	LOC102724312	chr1	-	-190	NR_125996	1369953	1365536	102724312				0
HCC_7721_3	236	chr10	1033694	1034578	884	1.39	0.0439401	GTPBP4	chr10	+	-212	NM_012341	1034348	1063708	23560	NP_036473	nucleolar GTP-binding protein 1	GTP-binding proteins are GTPases and function as molecular switches that can flip between two states: active, when GTP is bound, and inactive, when GDP is bound. 'Active' in this context usually means that the molecule acts as a signal to trigger other events in the cell. When an extracellular ligand binds to a G-protein-linked receptor, the receptor changes its conformation and switches on the t…	0
HCC_7721_3	237	chr10	47182050	47182942	892	1.39	0.0439401	FAM25G	chr10	-	-808	NM_001137549	47181688	47177221	100133093	NP_001131021	protein FAM25G		0
HCC_7721_3	237	chr10	47182050	47182942	892	1.39	0.0439401	FAM25C	chr10	-	-808	NM_001137548	47181688	47177203	644054	NP_001131020	protein FAM25C		0
HCC_7721_3	238	chr10	135160650	135161334	684	1.39	0.0439401	PRAP1	chr10	+	149	NM_145202	135160843	135166187	118471	NP_660203	proline-rich acidic protein 1 isoform 1 precursor		609776
HCC_7721_3	239	chr11	33743783	33744462	679	1.45	0.0439401	CD59	chr11	-	375	NM_001127227	33744498	33724555	966	NP_001120699	CD59 glycoprotein preproprotein	This gene encodes a cell surface glycoprotein that regulates complement-mediated cell lysis, and it is involved in lymphocyte signal transduction. This protein is a potent inhibitor of the complement membrane attack complex, whereby it binds complement C8 and/or C9 during the assembly of this complex, thereby inhibiting the incorporation of multiple copies of C9 into the complex, which is necessa…	107271
HCC_7721_3	239	chr11	33743783	33744462	679	1.45	0.0439401	CD59	chr11	-	150	NM_001127223	33744273	33724555	966	NP_001120695	CD59 glycoprotein preproprotein	This gene encodes a cell surface glycoprotein that regulates complement-mediated cell lysis, and it is involved in lymphocyte signal transduction. This protein is a potent inhibitor of the complement membrane attack complex, whereby it binds complement C8 and/or C9 during the assembly of this complex, thereby inhibiting the incorporation of multiple copies of C9 into the complex, which is necessa…	107271
HCC_7721_3	240	chr11	130298265	130299077	812	1.45	0.0439401	ADAMTS8	chr11	-	-132	NM_007037	130298539	130274817	11095	NP_008968	A disintegrin and metalloproteinase with thrombospondin motifs 8 preproprotein	This gene encodes a member of the ADAMTS (a disintegrin and metalloproteinase with thrombospondin motifs) protein family. Members of the family share several distinct protein modules, including a propeptide region, a metalloproteinase domain, a disintegrin-like domain, and a thrombospondin type 1 (TS) motif. Individual members of this family differ in the number of C-terminal TS motifs, and some …	605175
HCC_7721_3	241	chr14	24732136	24732806	670	1.33	0.0439401	TGM1	chr14	-	-55	NM_000359	24732416	24718319	7051	NP_000350	protein-glutamine gamma-glutamyltransferase K	The protein encoded by this gene is a membrane protein that catalyzes the addition of an alkyl group from an akylamine to a glutamine residue of a protein, forming an alkylglutamine in the protein. This protein alkylation leads to crosslinking of proteins and catenation of polyamines to proteins. This gene contains either one or two copies of a 22 nt repeat unit in its 3' UTR. Mutations in this g…	190195
HCC_7721_3	242	chr16	3037760	3038679	919	1.27	0.0439401	LINC00514	chr16	+	-834	NR_033861	3039054	3044510	283875				0
HCC_7721_3	243	chr17	26573380	26574832	1452	1.33	0.0439401	PPY2	chr17	+	-363	NR_002181	26574469	26575315	23614				606638
HCC_7721_3	244	chr17	76226502	76227647	1145	1.33	0.0439401	TMEM235	chr17	+	-315	NM_001204212	76227390	76237068	283999	NP_001191141	transmembrane protein 235 isoform 3 precursor		0
HCC_7721_3	245	chr17	79979982	79980667	685	1.33	0.0439401	LRRC45	chr17	+	-954	NM_144999	79981279	79989027	201255	NP_659436	leucine-rich repeat-containing protein 45		0
HCC_7721_3	245	chr17	79979982	79980667	685	1.33	0.0439401	STRA13	chr17	-	460	NM_144998	79980785	79976578	201254	NP_659435	centromere protein X isoform 2		615128
HCC_7721_3	246	chr18	21166093	21167060	967	1.28	0.0439401	NPC1	chr18	-	4	NM_000271	21166581	21111462	4864	NP_000262	Niemann-Pick C1 protein precursor	This gene encodes a large protein that resides in the limiting membrane of endosomes and lysosomes and mediates intracellular cholesterol trafficking via binding of cholesterol to its N-terminal domain. It is predicted to have a cytoplasmic C-terminus, 13 transmembrane domains, and 3 large loops in the lumen of the endosome - the last loop being at the N-terminus. This protein transports low-dens…	607623
HCC_7721_3	247	chr19	6393423	6394176	753	1.36	0.0439401	GTF2F1	chr19	-	-508	NM_002096	6393291	6379579	2962	NP_002087	general transcription factor IIF subunit 1		189968
HCC_7721_3	247	chr19	6393423	6394176	753	1.36	0.0439401	MIR6790	chr19	-	-805	NR_106848	6392994	6392931	102465473			microRNAs (miRNAs) are short (20-24 nt) non-coding RNAs that are involved in post-transcriptional regulation of gene expression in multicellular organisms by affecting both the stability and translation of mRNAs. miRNAs are transcribed by RNA polymerase II as part of capped and polyadenylated primary transcripts (pri-miRNAs) that can be either protein-coding or non-coding. The primary transcript …	0
HCC_7721_3	248	chr19	15783130	15783811	681	1.36	0.0439401	CYP4F12	chr19	+	-356	NM_023944	15783827	15807984	66002	NP_076433	cytochrome P450 4F12	This gene encodes a member of the cytochrome P450 superfamily of enzymes. The cytochrome P450 proteins are monooxygenases which catalyze many reactions involved in drug metabolism and synthesis of cholesterol, steroids and other lipids. This protein likely localizes to the endoplasmic reticulum. When expressed in yeast the enzyme is capable of oxdizing arachidonic acid. It can also catalyze the e…	611485
HCC_7721_3	249	chr19	34174931	34175862	931	1.36	0.0439401	CHST8	chr19	+	-36	NM_022467	34175433	34264414	64377	NP_071912	carbohydrate sulfotransferase 8	The protein encoded by this gene belongs to the sulfotransferase 2 family. It is predominantly expressed in the pituitary gland, and is localized to the golgi membrane. This protein catalyzes the transfer of sulfate to position 4 of non-reducing N-acetylgalactosamine (GalNAc) residues in both N-glycans and O-glycans. It is responsible for sulfation of GalNAc on luteinizing hormone (LH), which is …	610190
HCC_7721_3	250	chr2	96931019	96931902	883	1.23	0.0439401	TMEM127	chr2	-	290	NM_017849	96931751	96915945	55654	NP_060319	transmembrane protein 127	This gene encodes a transmembrane protein with 3 predicted transmembrane domains. The protein is associated with a subpopulation of vesicular organelles corresponding to early endosomal structures, with the Golgi, and with lysosomes, and may participate in protein trafficking between these structures. Mutations in this gene and several other genes cause pheochromocytomas. Alternatively spliced tr…	613403
HCC_7721_3	250	chr2	96931019	96931902	883	1.23	0.0439401	CIAO1	chr2	+	-422	NM_004804	96931883	96939900	9391	NP_004795	probable cytosolic iron-sulfur protein assembly protein CIAO1		604333
HCC_7721_3	251	chr2	241395635	241396297	662	1.23	0.0439401	PP14571	chr2	-	151	NR_024014	241396117	241388835	100130449				0
HCC_7721_3	251	chr2	241395635	241396297	662	1.23	0.0439401	MIR149	chr2	+	549	NR_029702	241395417	241395506	406941			microRNAs (miRNAs) are short (20-24 nt) non-coding RNAs that are involved in post-transcriptional regulation of gene expression in multicellular organisms by affecting both the stability and translation of mRNAs. miRNAs are transcribed by RNA polymerase II as part of capped and polyadenylated primary transcripts (pri-miRNAs) that can be either protein-coding or non-coding. The primary transcript …	615209
HCC_7721_3	252	chr20	3065090	3065778	688	1.24	0.0439401	AVP	chr20	-	-64	NM_000490	3065370	3063201	551	NP_000481	vasopressin-neurophysin 2-copeptin preproprotein	This gene encodes a precursor protein consisting of arginine vasopressin and two associated proteins, neurophysin 2 and a glycopeptide, copeptin. Arginine vasopressin is a posterior pituitary hormone which is synthesized in the supraoptic nucleus and paraventricular nucleus of the hypothalamus. Along with its carrier protein, neurophysin 2, it is packaged into neurosecretory vesicles and transpor…	192340
HCC_7721_3	253	chr20	23432983	23433749	766	1.24	0.0439401	CST11	chr20	-	116	NM_080830	23433482	23431040	140880	NP_543020	cystatin-11 isoform 2 precursor	The cystatin superfamily encompasses proteins that contain multiple cystatin-like sequences. Some of the members are active cysteine protease inhibitors, while others have lost or perhaps never acquired this inhibitory activity. There are three inhibitory families in the superfamily, including the type 1 cystatins (stefins), type 2 cystatins and the kininogens. The type 2 cystatin proteins are a …	609731
HCC_7721_3	254	chr3	42694720	42695397	677	1.37	0.0439401	ZBTB47	chr3	+	-116	NM_145166	42695175	42709072	92999	NP_660149	zinc finger and BTB domain-containing protein 47		0
HCC_7721_3	254	chr3	42694720	42695397	677	1.37	0.0439401	LOC101928323	chr3	-	821	NR_125400	42695880	42653801	101928323				0
HCC_7721_3	255	chr3	50648261	50648939	678	1.37	0.0439401	MAPKAPK3	chr3	+	-692	NM_001243926	50649292	50686728	7867	NP_001230855	MAP kinase-activated protein kinase 3	This gene encodes a member of the Ser/Thr protein kinase family. This kinase functions as a mitogen-activated protein kinase (MAP kinase)- activated protein kinase. MAP kinases are also known as extracellular signal-regulated kinases (ERKs), act as an integration point for multiple biochemical signals. This kinase was shown to be activated by growth inducers and stress stimulation of cells. In vi…	602130
HCC_7721_3	255	chr3	50648261	50648939	678	1.37	0.0439401	CISH	chr3	-	662	NM_145071	50649262	50643884	1154	NP_659508	cytokine-inducible SH2-containing protein isoform 2	The protein encoded by this gene contains a SH2 domain and a SOCS box domain. The protein thus belongs to the cytokine-induced STAT inhibitor (CIS), also known as suppressor of cytokine signaling (SOCS) or STAT-induced STAT inhibitor (SSI), protein family. CIS family members are known to be cytokine-inducible negative regulators of cytokine signaling. The expression of this gene can be induced by…	602441
HCC_7721_3	256	chr3	52231536	52232431	895	1.37	0.0439401	ALAS1	chr3	+	-114	NM_199166	52232098	52248343	211	NP_954635	5-aminolevulinate synthase, nonspecific, mitochondrial precursor	This gene encodes the mitochondrial enzyme which is catalyzes the rate-limiting step in heme (iron-protoporphyrin) biosynthesis. The enzyme encoded by this gene is the housekeeping enzyme; a separate gene encodes a form of the enzyme that is specific for erythroid tissue. The level of the mature encoded protein is regulated by heme: high levels of heme down-regulate the mature enzyme in mitochond…	125290
HCC_7721_3	257	chr3	142297179	142297898	719	1.37	0.0439401	ATR	chr3	-	129	NM_001184	142297668	142168076	545	NP_001175	serine/threonine-protein kinase ATR	The protein encoded by this gene belongs the PI3/PI4-kinase family, and is most closely related to ATM, a protein kinase encoded by the gene mutated in ataxia telangiectasia. This protein and ATM share similarity with Schizosaccharomyces pombe rad3, a cell cycle checkpoint gene required for cell cycle arrest and DNA damage repair in response to DNA damage. This kinase has been shown to phosphoryl…	601215
HCC_7721_3	258	chr4	1202258	1202988	730	1.28	0.0439401	SPON2	chr4	-	127	NM_001199021	1202750	1160720	10417	NP_001185950	spondin-2 precursor		605918
HCC_7721_3	258	chr4	1202258	1202988	730	1.28	0.0439401	LOC100130872	chr4	-	127	NR_024569	1202750	1189570	100130872				0
HCC_7721_3	258	chr4	1202258	1202988	730	1.28	0.0439401	CTBP1-AS	chr4	+	-1284	NR_104331	1203907	1212379	285463				0
HCC_7721_3	259	chr4	3577298	3579022	1724	1.28	0.0439401	LINC00955	chr4	+	-435	NR_040045	3578595	3592712	285492				0
HCC_7721_3	260	chr5	180471033	180471707	674	1.41	0.0439401	MIR8089	chr5	-	-886	NR_107056	180470484	180470402	102465882			microRNAs (miRNAs) are short (20-24 nt) non-coding RNAs that are involved in post-transcriptional regulation of gene expression in multicellular organisms by affecting both the stability and translation of mRNAs. miRNAs are transcribed by RNA polymerase II as part of capped and polyadenylated primary transcripts (pri-miRNAs) that can be either protein-coding or non-coding. The primary transcript …	0
HCC_7721_3	261	chr6	31550194	31551031	837	1.22	0.0439401	LTB	chr6	-	-410	NM_002341	31550202	31548335	4050	NP_002332	lymphotoxin-beta isoform a	Lymphotoxin beta is a type II membrane protein of the TNF family. It anchors lymphotoxin-alpha to the cell surface through heterotrimer formation. The predominant form on the lymphocyte surface is the lymphotoxin-alpha 1/beta 2 complex (e.g. 1 molecule alpha/2 molecules beta) and this complex is the primary ligand for the lymphotoxin-beta receptor. The minor complex is lymphotoxin-alpha 2/beta 1.…	600978
HCC_7721_3	262	chr8	145579157	145579818	661	1.41	0.0439401	TMEM249	chr8	-	-218	NM_001280561	145579269	145576885	340393	NP_001267490	transmembrane protein 249 isoform 1		0
HCC_7721_3	262	chr8	145579157	145579818	661	1.41	0.0439401	TMEM249	chr8	-	-896	NM_001252404	145578591	145576885	340393	NP_001239333	transmembrane protein 249 isoform 2		0
HCC_7721_3	263	chr9	15552535	15553417	882	1.38	0.0439401	CCDC171	chr9	+	-120	NM_173550	15553096	15971897	203238	NP_775821	coiled-coil domain-containing protein 171		0
HCC_7721_3	264	chr9	139556506	139557174	668	1.38	0.0439401	EGFL7	chr9	+	-538	NM_016215	139557378	139567130	51162	NP_057299	epidermal growth factor-like protein 7 precursor	This gene encodes a secreted endothelial cell protein that contains two epidermal growth factor-like domains. The encoded protein may play a role in regulating vasculogenesis. This protein may be involved in the growth and proliferation of tumor cells. Alternate splicing results in multiple transcript variants. [provided by RefSeq, Feb 2012].	608582
HCC_7721_3	265	chr9	139642907	139643668	761	1.38	0.0439401	LCN6	chr9	-	-307	NM_198946	139642980	139638468	158062	NP_945184	epididymal-specific lipocalin-6 precursor		609379
HCC_7721_3	266	chrY	9528041	9528987	946	1.51	0.0439401	TTTY8	chrY	+	-194	NR_001533	9528708	9531308	84673				0
HCC_7721_3	266	chrY	9528041	9528987	946	1.51	0.0439401	TTTY8B	chrY	+	-194	NR_003591	9528708	9531308	100101118				0
HCC_7721_3	267	chr17	20408742	20409008	266	1.87	0.045614	KRT16P3	chr17	-	-1064	NR_029393	20407811	20404826	644945				0
HCC_7721_3	268	chr20	657459	657793	334	1.74	0.045614	SCRT2	chr20	-	-803	NM_033129	656823	642239	85508	NP_149120	transcriptional repressor scratch 2		0
HCC_7721_3	269	chrX	113885834	113886099	265	2.22	0.045614	MIR1264	chrX	+	-1162	NR_031563	113887129	113887198	100302251			microRNAs (miRNAs) are short (20-24 nt) non-coding RNAs that are involved in post-transcriptional regulation of gene expression in multicellular organisms by affecting both the stability and translation of mRNAs. miRNAs are transcribed by RNA polymerase II as part of capped and polyadenylated primary transcripts (pri-miRNAs) that can be either protein-coding or non-coding. The primary transcript …	0
HCC_7721_3	269	chrX	113885834	113886099	265	2.22	0.045614	MIR1912	chrX	+	-51	NR_031733	113886018	113886098	100302144			microRNAs (miRNAs) are short (20-24 nt) non-coding RNAs that are involved in post-transcriptional regulation of gene expression in multicellular organisms by affecting both the stability and translation of mRNAs. miRNAs are transcribed by RNA polymerase II as part of capped and polyadenylated primary transcripts (pri-miRNAs) that can be either protein-coding or non-coding. The primary transcript …	0
HCC_7721_3	270	chr15	83382257	83382652	395	1.92	0.0460526	LOC338963	chr15	-	290	NR_034139	83382745	83379222	338963				0
HCC_7721_3	271	chr16	202856	203284	428	1.74	0.0460526	HBZ	chr16	+	217	NM_005332	202853	204504	3050	NP_005323	hemoglobin subunit zeta	Zeta-globin is an alpha-like hemoglobin. The zeta-globin polypeptide is synthesized in the yolk sac of the early embryo, while alpha-globin is produced throughout fetal and adult life. The zeta-globin gene is a member of the human alpha-globin gene cluster that includes five functional genes and two pseudogenes. The order of genes is: 5' - zeta - pseudozeta - mu - pseudoalpha-1 - alpha-2 -alpha-1…	142310
HCC_7721_3	272	chr16	1386416	1386676	260	1.74	0.0460526	BAIAP3	chr16	+	349	NM_001199096	1386197	1399442	8938	NP_001186025	BAI1-associated protein 3 isoform 2	This p53-target gene encodes a brain-specific angiogenesis inhibitor. The protein is a seven-span transmembrane protein and a member of the secretin receptor family. It interacts with the cytoplasmic region of brain-specific angiogenesis inhibitor 1. This protein also contains two C2 domains, which are often found in proteins involved in signal transduction or membrane trafficking. Its expression…	604009
HCC_7721_3	273	chr16	76343874	76344122	248	1.74	0.0460526	CNTNAP4	chr16	+	264	NM_138994	76343734	76593135	85445	NP_620481	contactin-associated protein-like 4 isoform 2	This gene product belongs to the neurexin family, members of which function in the vertebrate nervous system as cell adhesion molecules and receptors. This protein, like other neurexin proteins, contains epidermal growth factor repeats and laminin G domains. In addition, it includes an F5/8 type C domain, discoidin/neuropilin- and fibrinogen-like domains, and thrombospondin N-terminal-like domain…	610518
HCC_7721_3	274	chr20	35090283	35090522	239	1.69	0.0460526	DLGAP4	chr20	+	585	NM_001042486	35089817	35157040	22839	NP_001035951	disks large-associated protein 4 isoform c	The product of this gene is a membrane-associated guanylate kinase found at the postsynaptic density in neuronal cells. It is a signaling molecule that can interact with potassium channels and receptors, as well as other signaling molecules. The protein encoded by this gene can interact with PSD-95 through its guanylate kinase domain and may be involved in clustering PSD-95 in the postsynaptic de…	0
HCC_7721_3	274	chr20	35090283	35090522	239	1.69	0.0460526	DLGAP4	chr20	+	217	NM_183006	35090185	35157040	22839	NP_892118	disks large-associated protein 4 isoform b	The product of this gene is a membrane-associated guanylate kinase found at the postsynaptic density in neuronal cells. It is a signaling molecule that can interact with potassium channels and receptors, as well as other signaling molecules. The protein encoded by this gene can interact with PSD-95 through its guanylate kinase domain and may be involved in clustering PSD-95 in the postsynaptic de…	0
HCC_7721_3	275	chr20	62287865	62288118	253	1.69	0.0460526	RTEL1-TNFRSF6B	chr20	+	-1170	NR_037882	62289162	62330051	100533107			This locus represents naturally occurring read-through transcription between the neighboring RTEL1 (regulator of telomere elongation helicase 1) and TNFRSF6B (tumor necrosis factor receptor superfamily, member 6b, decoy) genes on chromosome 20. The read-through transcript is a candidate for nonsense-mediated mRNA decay (NMD), and is unlikely to produce a protein product. [provided by RefSeq, Feb …	0
HCC_7721_3	275	chr20	62287865	62288118	253	1.69	0.0460526	RTEL1	chr20	+	-1170	NM_001283009	62289162	62327606	51750	NP_001269938	regulator of telomere elongation helicase 1 isoform 3	This gene encodes a DNA helicase which functions in the stability, protection and elongation of telomeres and interacts with proteins in the shelterin complex known to protect telomeres during DNA replication. Mutations in this gene have been associated with dyskeratosis congenita and Hoyerall-Hreidarsson syndrome. Read-through transcription of this gene into the neighboring downstream gene, whic…	608833
HCC_7721_3	276	chr22	45558441	45558693	252	1.86	0.0460526	NUP50	chr22	+	-1158	NM_007172	45559725	45583890	10762	NP_009103	nuclear pore complex protein Nup50 isoform b	The nuclear pore complex is a massive structure that extends across the nuclear envelope, forming a gateway that regulates the flow of macromolecules between the nucleus and the cytoplasm. Nucleoporins are the main components of the nuclear pore complex in eukaryotic cells. The protein encoded by this gene is a member of the FG-repeat containing nucleoporins that functions as a soluble cofactor i…	604646
HCC_7721_3	277	chr6	30593317	30593582	265	1.68	0.0460526	ATAT1	chr6	+	-1212	NM_001031722	30594662	30614598	79969	NP_001026892	alpha-tubulin N-acetyltransferase 1 isoform 1 precursor		615556
HCC_7721_3	277	chr6	30593317	30593582	265	1.68	0.0460526	ATAT1	chr6	+	-1162	NM_024909	30594612	30612448	79969	NP_079185	alpha-tubulin N-acetyltransferase 1 isoform 2		615556
HCC_7721_3	277	chr6	30593317	30593582	265	1.68	0.0460526	ATAT1	chr6	+	-1164	NM_001254952	30594614	30612448	79969	NP_001241881	alpha-tubulin N-acetyltransferase 1 isoform 4		615556
HCC_7721_3	278	chr6	36806722	36806988	266	1.68	0.0460526	CPNE5	chr6	-	365	NM_020939	36807220	36708554	57699	NP_065990	copine-5	Calcium-dependent membrane-binding proteins may regulate molecular events at the interface of the cell membrane and cytoplasm. This gene is one of several genes that encode a calcium-dependent protein containing two N-terminal type II C2 domains and an integrin A domain-like sequence in the C-terminus. Sequence analysis identified multiple alternatively spliced transcript variants but their full-…	604209
HCC_7721_3	279	chr1	6480740	6481216	476	1.51	0.0461681	HES2	chr1	-	-999	NM_019089	6479979	6475293	54626	NP_061962	transcription factor HES-2		609970
HCC_7721_3	280	chr1	29240047	29240505	458	1.51	0.0461681	EPB41	chr1	+	-811	NM_001166006	29241087	29391733	2035	NP_001159478	protein 4.1 isoform 3	The protein encoded by this gene, together with spectrin and actin, constitute the red cell membrane cytoskeletal network. This complex plays a critical role in erythrocyte shape and deformability. Mutations in this gene are associated with type 1 elliptocytosis (EL1). Alternatively spliced transcript variants encoding different isoforms have been described for this gene.[provided by RefSeq, Oct …	130500
HCC_7721_3	281	chr11	67182494	67182952	458	1.56	0.0461681	CARNS1	chr11	+	-425	NM_001166222	67183148	67193078	57571	NP_001159694	carnosine synthase 1 isoform 1	CARNS1 (EC 6.3.2.11), a member of the ATP-grasp family of ATPases, catalyzes the formation of carnosine (beta-alanyl-L-histidine) and homocarnosine (gamma-aminobutyryl-L-histidine), which are found mainly in skeletal muscle and the central nervous system, respectively (Drozak et al., 2010 [PubMed 20097752]).[supplied by OMIM, Apr 2010].	613368
HCC_7721_3	282	chr12	121476561	121477012	451	1.46	0.0461681	OASL	chr12	-	258	NM_001261825	121477045	121458094	8638	NP_001248754	2'-5'-oligoadenylate synthase-like protein isoform c		603281
HCC_7721_3	283	chr12	123752313	123752838	525	1.46	0.0461681	CDK2AP1	chr12	-	225	NM_001270434	123752801	123745516	8099	NP_001257363	cyclin-dependent kinase 2-associated protein 1 isoform 2	The protein encoded by this gene is a cyclin-dependent kinase 2 (CDK2) -associated protein which is thought to negatively regulate CDK2 activity by sequestering monomeric CDK2, and targeting CDK2 for proteolysis. This protein was found to also interact with DNA polymerase alpha/primase and mediate the phosphorylation of the large p180 subunit, which suggests a regulatory role in DNA replication d…	602198
HCC_7721_3	284	chr13	19755508	19755957	449	1.39	0.0461681	TUBA3C	chr13	-	259	NM_006001	19755992	19747909	7278	NP_005992	tubulin alpha-3C/D chain	Microtubules of the eukaryotic cytoskeleton perform essential and diverse functions and are composed of a heterodimer of alpha and beta tubulin. The genes encoding these microtubule constituents are part of the tubulin superfamily, which is composed of six distinct families. Genes from the alpha, beta and gamma tubulin families are found in all eukaryotes. The alpha and beta tubulins represent th…	602528
HCC_7721_3	284	chr13	19755508	19755957	449	1.39	0.0461681	LOC101928697	chr13	+	-439	NR_126054	19756172	19761605	101928697				0
HCC_7721_3	285	chr16	326364	326830	466	1.37	0.0461681	RGS11	chr16	-	-654	NM_001286485	325943	318299	8786	NP_001273414	regulator of G-protein signaling 11 isoform 3	The protein encoded by this gene belongs to the RGS (regulator of G protein signaling) family. Members of the RGS family act as GTPase-activating proteins on the alpha subunits of heterotrimeric, signal-transducing G proteins. This protein inhibits signal transduction by increasing the GTPase activity of G protein alpha subunits, thereby driving them into their inactive GDP-bound form. Alternativ…	603895
HCC_7721_3	286	chr16	1274767	1275296	529	1.37	0.0461681	TPSG1	chr16	-	222	NM_012467	1275254	1271650	25823	NP_036599	tryptase gamma preproprotein	Tryptases comprise a family of trypsin-like serine proteases, the peptidase family S1. Tryptases are enzymatically active only as heparin-stabilized tetramers, and they are resistant to all known endogenous proteinase inhibitors. Several tryptase genes are clustered on chromosome 16p13.3. There is uncertainty regarding the number of genes in this cluster. Currently four functional genes - alpha I…	609341
HCC_7721_3	287	chr17	78151933	78152392	459	1.43	0.0461681	CARD14	chr17	+	-143	NM_024110	78152306	78183130	79092	NP_077015	caspase recruitment domain-containing protein 14 isoform 1	This gene encodes a caspase recruitment domain-containing protein that is a member of the membrane-associated guanylate kinase (MAGUK) family of proteins. Members of this protein family are scaffold proteins that are involved in a diverse array of cellular processes including cellular adhesion, signal transduction and cell polarity control. This protein has been shown to specifically interact wit…	607211
HCC_7721_3	288	chr19	8934201	8934681	480	1.46	0.0461681	ZNF558	chr19	-	-876	NM_144693	8933565	8920381	148156	NP_653294	zinc finger protein 558		0
HCC_7721_3	289	chr19	10305258	10305754	496	1.46	0.0461681	DNMT1	chr19	-	249	NM_001379	10305755	10244021	1786	NP_001370	DNA (cytosine-5)-methyltransferase 1 isoform b	DNA (cytosine-5-)-methyltransferase 1 has a role in the establishment and regulation of tissue-specific patterns of methylated cytosine residues. Aberrant methylation patterns are associated with certain human tumors and developmental abnormalities. Two transcript variants encoding different isoforms have been found for this gene. [provided by RefSeq, Aug 2008].	126375
HCC_7721_3	290	chr19	52227861	52228383	522	1.46	0.0461681	HAS1	chr19	-	-877	NM_001523	52227245	52216364	3036	NP_001514	hyaluronan synthase 1 isoform 1	Hyaluronan or hyaluronic acid (HA) is a high molecular weight unbranched polysaccharide synthesized by a wide variety of organisms from bacteria to mammals, and is a constituent of the extracellular matrix. It consists of alternating glucuronic acid and N-acetylglucosamine residues that are linked by beta-1-3 and beta-1-4 glycosidic bonds. HA is synthesized by membrane-bound synthase at the inner…	601463
HCC_7721_3	291	chr19	54783908	54784362	454	1.46	0.0461681	LILRB2	chr19	-	603	NM_001278403	54784738	54777674	10288	NP_001265332	leukocyte immunoglobulin-like receptor subfamily B member 2 isoform 2 precursor	This gene is a member of the leukocyte immunoglobulin-like receptor (LIR) family, which is found in a gene cluster at chromosomal region 19q13.4. The encoded protein belongs to the subfamily B class of LIR receptors which contain two or four extracellular immunoglobulin domains, a transmembrane domain, and two to four cytoplasmic immunoreceptor tyrosine-based inhibitory motifs (ITIMs). The recept…	604815
HCC_7721_3	291	chr19	54783908	54784362	454	1.46	0.0461681	LILRB2	chr19	-	264	NM_001278405	54784399	54777674	10288	NP_001265334	leukocyte immunoglobulin-like receptor subfamily B member 2 isoform 4 precursor	This gene is a member of the leukocyte immunoglobulin-like receptor (LIR) family, which is found in a gene cluster at chromosomal region 19q13.4. The encoded protein belongs to the subfamily B class of LIR receptors which contain two or four extracellular immunoglobulin domains, a transmembrane domain, and two to four cytoplasmic immunoreceptor tyrosine-based inhibitory motifs (ITIMs). The recept…	604815
HCC_7721_3	291	chr19	54783908	54784362	454	1.46	0.0461681	LILRB2	chr19	-	348	NR_103521	54784483	54777674	10288			This gene is a member of the leukocyte immunoglobulin-like receptor (LIR) family, which is found in a gene cluster at chromosomal region 19q13.4. The encoded protein belongs to the subfamily B class of LIR receptors which contain two or four extracellular immunoglobulin domains, a transmembrane domain, and two to four cytoplasmic immunoreceptor tyrosine-based inhibitory motifs (ITIMs). The recept…	604815
HCC_7721_3	292	chr2	87018994	87019538	544	1.32	0.0461681	CD8A	chr2	-	-429	NM_171827	87018837	87011727	925	NP_741969	T-cell surface glycoprotein CD8 alpha chain isoform 2 precursor	The CD8 antigen is a cell surface glycoprotein found on most cytotoxic T lymphocytes that mediates efficient cell-cell interactions within the immune system. The CD8 antigen acts as a coreceptor with the T-cell receptor on the T lymphocyte to recognize antigens displayed by an antigen presenting cell in the context of class I MHC molecules. The coreceptor functions as either a homodimer composed …	186910
HCC_7721_3	293	chr20	23859895	23860348	453	1.33	0.0461681	CST5	chr20	-	258	NM_001900	23860380	23856571	1473	NP_001891	cystatin-D precursor	The cystatin superfamily encompasses proteins that contain multiple cystatin-like sequences. Some of the members are active cysteine protease inhibitors, while others have lost or perhaps never acquired this inhibitory activity. There are three inhibitory families in the superfamily, including the type 1 cystatins (stefins), type 2 cystatins and the kininogens. The type 2 cystatin proteins are a …	123858
HCC_7721_3	294	chr3	46734700	46735172	472	1.48	0.0461681	ALS2CL	chr3	-	258	NM_147129	46735194	46710484	259173	NP_667340	ALS2 C-terminal-like protein isoform 1		612402
HCC_7721_3	294	chr3	46734700	46735172	472	1.48	0.0461681	ALS2CL	chr3	-	210	NM_001190707	46735146	46710484	259173	NP_001177636	ALS2 C-terminal-like protein isoform 1		612402
HCC_7721_3	295	chr3	46741538	46742001	463	1.48	0.0461681	TMIE	chr3	+	-1052	NM_147196	46742822	46752413	259236	NP_671729	transmembrane inner ear expressed protein precursor	This gene encodes a transmembrane inner ear protein. Studies in mouse suggest that this gene is required for normal postnatal maturation of sensory hair cells in the cochlea, including correct development of stereocilia bundles. This gene is one of multiple genes responsible for recessive non-syndromic deafness (DFNB), also known as autosomal recessive nonsyndromic hearing loss (ARNSHL), the most…	607237
HCC_7721_3	296	chr4	111543764	111544281	517	1.37	0.0461681	PITX2	chr4	-	231	NM_000325	111544254	111538579	5308	NP_000316	pituitary homeobox 2 isoform c	This gene encodes a member of the RIEG/PITX homeobox family, which is in the bicoid class of homeodomain proteins. The encoded protein acts as a transcription factor and regulates procollagen lysyl hydroxylase gene expression. This protein plays a role in the terminal differentiation of somatotroph and lactotroph cell phenotypes, is involved in the development of the eye, tooth and abdominal orga…	601542
HCC_7721_3	297	chr8	146024094	146024554	460	1.51	0.0461681	ZNF517	chr8	+	64	NM_213605	146024260	146034529	340385	NP_998770	zinc finger protein 517		0
HCC_7721_3	298	chrX	62974662	62975122	460	1.69	0.0461681	ARHGEF9	chrX	-	139	NM_015185	62975031	62854847	23229	NP_056000	rho guanine nucleotide exchange factor 9 isoform 1	The protein encoded by this gene is a Rho-like GTPase that switches between the active (GTP-bound) state and inactive (GDP-bound) state to regulate CDC42 and other genes. Defects in this gene are a cause of startle disease with epilepsy (STHEE), also known as hyperekplexia with epilepsy. Three transcript variants encoding different isoforms have been found for this gene.[provided by RefSeq, Mar 2…	300429
HCC_7721_3	299	chrX	106147097	106147647	550	1.69	0.0461681	RIPPLY1	chrX	-	-811	NM_001171706	106146561	106143292	92129	NP_001165177	protein ripply1 isoform 2	This gene encodes a protein similar to a zebrafish protein which acts as a transcriptional repressor in and is required for somite segmentation in zebrafish embryos (PMID: 16326386). Multiple transcript variants encoding different isoforms have been found for this gene. [provided by RefSeq, Aug 2011].	300575
HCC_7721_3	300	chr1	156210665	156212376	1711	1.1	0.0467836	BGLAP	chr1	+	-429	NM_199173	156211950	156213123	632	NP_954642	osteocalcin preproprotein		112260
HCC_7721_3	301	chr16	2580910	2582209	1299	0.99	0.0467836	CEMP1	chr16	-	-150	NM_001048212	2581409	2580035	752014	NP_001041677	cementoblastoma-derived protein 1		611113
HCC_7721_3	301	chr16	2580910	2582209	1299	0.99	0.0467836	MIR3178	chr16	-	446	NR_036139	2582006	2581922	100422974			microRNAs (miRNAs) are short (20-24 nt) non-coding RNAs that are involved in post-transcriptional regulation of gene expression in multicellular organisms by affecting both the stability and translation of mRNAs. miRNAs are transcribed by RNA polymerase II as part of capped and polyadenylated primary transcripts (pri-miRNAs) that can be either protein-coding or non-coding. The primary transcript …	0
HCC_7721_3	302	chr19	14063970	14065061	1091	1.06	0.0467836	PODNL1	chr19	-	-311	NM_001146255	14064204	14041999	79883	NP_001139727	podocan-like protein 1 isoform 3 precursor		0
HCC_7721_3	303	chr6	17280719	17282056	1337	0.95	0.0467836	RBM24	chr6	+	-420	NM_001143942	17281808	17294099	221662	NP_001137414	RNA-binding protein 24 isoform 1		0
HCC_7721_3	303	chr6	17280719	17282056	1337	0.95	0.0467836	RBM24	chr6	+	-906	NM_001143941	17282294	17294099	221662	NP_001137413	RNA-binding protein 24 isoform 3		0
HCC_7721_3	303	chr6	17280719	17282056	1337	0.95	0.0467836	RBM24	chr6	+	-1543	NM_153020	17282931	17294099	221662	NP_694565	RNA-binding protein 24 isoform 2		0
HCC_7721_3	304	chrY	6296149	6297474	1325	1.18	0.0467836	TTTY2	chrY	-	-326	NR_001536	6296485	6274284	60439				0
HCC_7721_3	304	chrY	6296149	6297474	1325	1.18	0.0467836	TTTY2B	chrY	-	-326	NR_003590	6296485	6274284	100101117				0
HCC_7721_3	305	chr1	24882139	24882693	554	1.46	0.0480702	LOC100506985	chr1	-	99	NR_109781	24882515	24865763	100506985				0
HCC_7721_3	305	chr1	24882139	24882693	554	1.46	0.0480702	NCMAP	chr1	+	-150	NM_001010980	24882566	24935818	400746	NP_001010980	noncompact myelin-associated protein		0
HCC_7721_3	306	chr1	228193437	228193888	451	1.46	0.0480702	WNT3A	chr1	+	-1059	NM_033131	228194722	228248972	89780	NP_149122	protein Wnt-3a precursor	The WNT gene family consists of structurally related genes which encode secreted signaling proteins. These proteins have been implicated in oncogenesis and in several developmental processes, including regulation of cell fate and patterning during embryogenesis. This gene is a member of the WNT gene family. It encodes a protein which shows 96% amino acid identity to mouse Wnt3A protein, and 84% t…	606359
HCC_7721_3	307	chr10	1779282	1779759	477	1.45	0.0480702	ADARB2	chr10	-	149	NM_018702	1779670	1223252	105	NP_061172	double-stranded RNA-specific editase B2	This gene encodes a member of the double-stranded RNA adenosine deaminase family of RNA-editing enzymes and may play a regulatory role in RNA editing. [provided by RefSeq, Jul 2008]. Sequence Note: This RefSeq record was created from transcript and genomic sequence data to make the sequence consistent with the reference genome assembly. The genomic coordinates used for the transcript record were …	602065
HCC_7721_3	308	chr10	115933873	115934342	469	1.45	0.0480702	CCDC186	chr10	-	256	NM_018017	115934364	115881973	55088	NP_060487	coiled-coil domain-containing protein 186		0
HCC_7721_3	308	chr10	115933873	115934342	469	1.45	0.0480702	MIR2110	chr10	-	-169	NR_031747	115933938	115933863	100302224			microRNAs (miRNAs) are short (20-24 nt) non-coding RNAs that are involved in post-transcriptional regulation of gene expression in multicellular organisms by affecting both the stability and translation of mRNAs. miRNAs are transcribed by RNA polymerase II as part of capped and polyadenylated primary transcripts (pri-miRNAs) that can be either protein-coding or non-coding. The primary transcript …	0
HCC_7721_3	309	chr10	126715960	126716433	473	1.45	0.0480702	CTBP2	chr10	-	256	NM_022802	126716453	126676417	1488	NP_073713	C-terminal-binding protein 2 isoform 2	This gene produces alternative transcripts encoding two distinct proteins. One protein is a transcriptional repressor, while the other isoform is a major component of specialized synapses known as synaptic ribbons. Both proteins contain a NAD+ binding domain similar to NAD+-dependent 2-hydroxyacid dehydrogenases. A portion of the 3' untranslated region was used to map this gene to chromosome 21q2…	602619
HCC_7721_3	310	chr14	24553348	24553797	449	1.38	0.0480702	NRL	chr14	-	259	NM_006177	24553832	24549315	4901	NP_006168	neural retina-specific leucine zipper protein	This gene encodes a basic motif-leucine zipper transcription factor of the Maf subfamily. The encoded protein is conserved among vertebrates and is a critical intrinsic regulator of photoceptor development and function. Mutations in this gene have been associated with retinitis pigmentosa and retinal degenerative diseases. [provided by RefSeq, Jul 2008]. Publication Note: This RefSeq record inclu…	162080
HCC_7721_3	311	chr15	30395827	30396299	472	1.45	0.0480702	ULK4P3	chr15	+	129	NR_026859	30395934	30423948	89837				0
HCC_7721_3	312	chr15	63892528	63893072	544	1.45	0.0480702	USP3-AS1	chr15	-	226	NR_034080	63893026	63879908	100130855				0
HCC_7721_3	313	chr15	101458160	101458629	469	1.45	0.0480702	LRRK1	chr15	+	-1064	NM_024652	101459459	101610317	79705	NP_078928	leucine-rich repeat serine/threonine-protein kinase 1		610986
HCC_7721_3	314	chr16	763885	764340	455	1.32	0.0480702	METRN	chr16	+	-1059	NM_024042	765172	767480	79006	NP_076947	meteorin precursor	Meteorin regulates glial cell differentiation and promotes the formation of axonal networks during neurogenesis (Nishino et al., 2004 [PubMed 15085178]).[supplied by OMIM, Mar 2008]. ##Evidence-Data-START## Transcript exon combination :: BC000662.2, BX366402.2 [ECO:0000332] RNAseq introns :: single sample supports all introns ERS025081, ERS025082 [ECO:0000348] ##Evidence-Data-END##	610998
HCC_7721_3	315	chr16	2069009	2069460	451	1.32	0.0480702	NPW	chr16	+	-285	NM_001099456	2069520	2070756	283869	NP_001092926	neuropeptide W preproprotein	The product of this gene is processed into 23- and 30-amino acid neuropeptides that bind and activate two G-protein coupled receptors in the central nervous system. The neuropeptides have been shown to enhance cortisol secretion from adrenal cells through the adenylate cyclase/protein kinase A signaling cascade. The preproprotein is translated using a non-AUG initiation codon that is inferred fro…	607997
HCC_7721_3	316	chr16	3165100	3165569	469	1.32	0.0480702	ZNF205-AS1	chr16	-	264	NR_024167	3165599	3160460	81854				0
HCC_7721_3	317	chr16	16419995	16420745	750	1.32	0.0480702	LOC100288162	chr16	-	-579	NR_103772	16419791	16418257	100288162				0
HCC_7721_3	318	chr16	68267974	68268540	566	1.32	0.0480702	MIR6773	chr16	-	-855	NR_106831	68267402	68267328	102466194			microRNAs (miRNAs) are short (20-24 nt) non-coding RNAs that are involved in post-transcriptional regulation of gene expression in multicellular organisms by affecting both the stability and translation of mRNAs. miRNAs are transcribed by RNA polymerase II as part of capped and polyadenylated primary transcripts (pri-miRNAs) that can be either protein-coding or non-coding. The primary transcript …	0
HCC_7721_3	319	chr16	88922206	88922670	464	1.32	0.0480702	TRAPPC2L	chr16	+	-1067	NM_016209	88923505	88927520	51693	NP_057293	trafficking protein particle complex subunit 2-like protein		610970
HCC_7721_3	320	chr17	17717587	17718051	464	1.38	0.0480702	MIR33B	chr17	-	-574	NR_030361	17717245	17717149	693120			microRNAs (miRNAs) are short (20-24 nt) non-coding RNAs that are involved in post-transcriptional regulation of gene expression in multicellular organisms by affecting both the stability and translation of mRNAs. miRNAs are transcribed by RNA polymerase II as part of capped and polyadenylated primary transcripts (pri-miRNAs) that can be either protein-coding or non-coding. The primary transcript …	613486
HCC_7721_3	320	chr17	17717587	17718051	464	1.38	0.0480702	MIR6777	chr17	-	-960	NR_106835	17716859	17716793	102465466			microRNAs (miRNAs) are short (20-24 nt) non-coding RNAs that are involved in post-transcriptional regulation of gene expression in multicellular organisms by affecting both the stability and translation of mRNAs. miRNAs are transcribed by RNA polymerase II as part of capped and polyadenylated primary transcripts (pri-miRNAs) that can be either protein-coding or non-coding. The primary transcript …	0
HCC_7721_3	321	chr17	72542890	72543405	515	1.38	0.0480702	CD300C	chr17	-	-837	NM_006678	72542310	72537204	10871	NP_006669	CMRF35-like molecule 6 precursor	The CMRF35 antigen, which was identified by reactivity with a monoclonal antibody, is present on monocytes, neutrophils, and some T and B lymphocytes (Jackson et al., 1992 [PubMed 1349532]).[supplied by OMIM, Mar 2008]. Publication Note: This RefSeq record includes a subset of the publications that are available for this gene. Please see the Gene record to access additional publications. ##Eviden…	606786
HCC_7721_3	322	chr18	47808786	47809249	463	1.32	0.0480702	MBD1	chr18	-	-880	NM_001204143	47808137	47795215	4152	NP_001191072	methyl-CpG-binding domain protein 1 isoform 12	The protein encoded by this gene is a member of a family of nuclear proteins related by the presence of a methyl-CpG binding domain (MBD). These proteins are capable of binding specifically to methylated DNA, and some members can also repress transcription from methylated gene promoters. This protein contains multiple domains: MBD at the N-terminus that functions both in binding to methylated DNA…	156535
HCC_7721_3	322	chr18	47808786	47809249	463	1.32	0.0480702	MBD1	chr18	-	-873	NM_001204141	47808144	47793251	4152	NP_001191070	methyl-CpG-binding domain protein 1 isoform 10	The protein encoded by this gene is a member of a family of nuclear proteins related by the presence of a methyl-CpG binding domain (MBD). These proteins are capable of binding specifically to methylated DNA, and some members can also repress transcription from methylated gene promoters. This protein contains multiple domains: MBD at the N-terminus that functions both in binding to methylated DNA…	156535
HCC_7721_3	323	chr19	18060811	18061289	478	1.41	0.0480702	KCNN1	chr19	+	-1060	NM_002248	18062110	18109930	3780	NP_002239	small conductance calcium-activated potassium channel protein 1	Action potentials in vertebrate neurons are followed by an afterhyperpolarization (AHP) that may persist for several seconds and may have profound consequences for the firing pattern of the neuron. Each component of the AHP is kinetically distinct and is mediated by different calcium-activated potassium channels. The protein encoded by this gene is activated before membrane hyperpolarization and …	602982
HCC_7721_3	324	chr19	40005506	40006034	528	1.41	0.0480702	SELV	chr19	+	18	NM_182704	40005752	40011326	348303	NP_874363	selenoprotein V	This gene encodes a selenoprotein, which contains a selenocysteine (Sec) residue at its active site. The selenocysteine is encoded by the UGA codon that normally signals translation termination. The 3' UTR of selenoprotein genes have a common stem-loop structure, the sec insertion sequence (SECIS), that is necessary for the recognition of UGA as a Sec codon rather than as a stop signal. [provided…	607919
HCC_7721_3	325	chr19	43099848	43100320	472	1.41	0.0480702	CEACAM8	chr19	-	-1002	NM_001816	43099082	43084394	1088	NP_001807	carcinoembryonic antigen-related cell adhesion molecule 8 precursor		615747
HCC_7721_3	326	chr19	51414269	51414742	473	1.41	0.0480702	KLK4	chr19	-	-511	NM_004917	51413994	51409607	9622	NP_004908	kallikrein-4 isoform 1 preproprotein	Kallikreins are a subgroup of serine proteases having diverse physiological functions. Growing evidence suggests that many kallikreins are implicated in carcinogenesis and some have potential as novel cancer and other disease biomarkers. This gene is one of the fifteen kallikrein subfamily members located in a cluster on chromosome 19. In some tissues its expression is hormonally regulated. The e…	603767
HCC_7721_3	327	chr2	28615655	28616184	529	1.28	0.0480702	FOSL2	chr2	+	141	NM_005253	28615778	28637516	2355	NP_005244	fos-related antigen 2	The Fos gene family consists of 4 members: FOS, FOSB, FOSL1, and FOSL2. These genes encode leucine zipper proteins that can dimerize with proteins of the JUN family, thereby forming the transcription factor complex AP-1. As such, the FOS proteins have been implicated as regulators of cell proliferation, differentiation, and transformation. [provided by RefSeq, Jul 2014]. Publication Note: This Re…	601575
HCC_7721_3	328	chr2	56150801	56151301	500	1.28	0.0480702	EFEMP1	chr2	-	247	NM_001039349	56151298	56093096	2202	NP_001034438	EGF-containing fibulin-like extracellular matrix protein 1 precursor	This gene encodes a member of the fibulin family of extracellular matrix glycoproteins. Like all members of this family, the encoded protein contains tandemly repeated epidermal growth factor-like repeats followed by a C-terminus fibulin-type domain. This gene is upregulated in malignant gliomas and may play a role in the aggressive nature of these tumors. Mutations in this gene are associated wi…	601548
HCC_7721_3	329	chr2	73440336	73440814	478	1.28	0.0480702	SMYD5	chr2	+	-790	NM_006062	73441365	73454355	10322	NP_006053	SET and MYND domain-containing protein 5		0
HCC_7721_3	330	chr20	2852854	2853306	452	1.28	0.0480702	PTPRA	chr20	+	-1061	NM_080840	2854141	3019315	5786	NP_543030	receptor-type tyrosine-protein phosphatase alpha isoform 2 precursor	The protein encoded by this gene is a member of the protein tyrosine phosphatase (PTP) family. PTPs are known to be signaling molecules that regulate a variety of cellular processes including cell growth, differentiation, mitotic cycle, and oncogenic transformation. This PTP contains an extracellular domain, a single transmembrane segment and two tandem intracytoplasmic catalytic domains, and thu…	176884
HCC_7721_3	331	chr20	61340159	61340652	493	1.28	0.0480702	NTSR1	chr20	+	217	NM_002531	61340188	61394123	4923	NP_002522	neurotensin receptor type 1	Neurotensin receptor 1 belongs to the large superfamily of G-protein coupled receptors. NTSR1 mediates the multiple functions of neurotensin, such as hypotension, hyperglycemia, hypothermia, antinociception, and regulation of intestinal motility and secretion. [provided by RefSeq, Jul 2008]. Publication Note: This RefSeq record includes a subset of the publications that are available for this gen…	162651
HCC_7721_3	332	chr20	61923251	61923705	454	1.28	0.0480702	COL20A1	chr20	+	-1059	NM_020882	61924537	61962285	57642	NP_065933	collagen alpha-1(XX) chain precursor		0
HCC_7721_3	333	chr21	46954058	46954588	530	1.48	0.0480702	SLC19A1	chr21	-	219	NM_001205207	46954542	46934628	6573	NP_001192136	folate transporter 1 isoform 3	The membrane protein encoded by this gene is a transporter of folate and is involved in the regulation of intracellular concentrations of folate. Three transcript variants encoding different isoforms have been found for this gene.[provided by RefSeq, Mar 2011].	600424
HCC_7721_3	334	chr22	32516668	32517128	460	1.41	0.0480702	AP1B1P1	chr22	+	-1065	NR_040114	32517963	32529456	23782				0
HCC_7721_3	335	chr3	50228388	50228869	481	1.42	0.0480702	GNAT1	chr3	+	-413	NM_144499	50229042	50235129	2779	NP_653082	guanine nucleotide-binding protein G(t) subunit alpha-1	Transducin is a 3-subunit guanine nucleotide-binding protein (G protein) which stimulates the coupling of rhodopsin and cGMP-phoshodiesterase during visual impulses. The transducin alpha subunits in rods and cones are encoded by separate genes. This gene encodes the alpha subunit in rods. This gene is also expressed in other cells, and has been implicated in bitter taste transduction in rat taste…	139330
HCC_7721_3	336	chr6	28554615	28555077	462	1.27	0.0480702	ZBED9	chr6	-	266	NM_052923	28555112	28539406	114821	NP_443155	SCAN domain-containing protein 3		615254
HCC_7721_3	337	chr6	149638256	149638714	458	1.27	0.0480702	TAB2	chr6	+	-950	NM_015093	149639435	149732749	23118	NP_055908	TGF-beta-activated kinase 1 and MAP3K7-binding protein 2 isoform a	The protein encoded by this gene is an activator of MAP3K7/TAK1, which is required for for the IL-1 induced activation of nuclear factor kappaB and MAPK8/JNK. This protein forms a kinase complex with TRAF6, MAP3K7 and TAB1, and it thus serves as an adaptor that links MAP3K7 and TRAF6. This protein, along with TAB1 and MAP3K7, also participates in the signal transduction induced by TNFSF11/RANKl t…	605101
HCC_7721_3	337	chr6	149638256	149638714	458	1.27	0.0480702	TAB2	chr6	+	-577	NM_001292034	149639062	149732749	23118	NP_001278963	TGF-beta-activated kinase 1 and MAP3K7-binding protein 2 isoform a	The protein encoded by this gene is an activator of MAP3K7/TAK1, which is required for for the IL-1 induced activation of nuclear factor kappaB and MAPK8/JNK. This protein forms a kinase complex with TRAF6, MAP3K7 and TAB1, and it thus serves as an adaptor that links MAP3K7 and TRAF6. This protein, along with TAB1 and MAP3K7, also participates in the signal transduction induced by TNFSF11/RANKl t…	605101
HCC_7721_3	338	chr7	1199475	1200019	544	1.46	0.0480702	LOC101927021	chr7	+	-673	NR_110070	1200420	1205594	101927021				0
HCC_7721_3	338	chr7	1199475	1200019	544	1.46	0.0480702	LOC101927021	chr7	+	-262	NR_110068	1200009	1205594	101927021				0
HCC_7721_3	338	chr7	1199475	1200019	544	1.46	0.0480702	ZFAND2A	chr7	-	108	NM_182491	1199855	1192542	90637	NP_872297	AN1-type zinc finger protein 2A		610699
HCC_7721_3	339	chr8	57906059	57906593	534	1.46	0.0480702	IMPAD1	chr8	-	104	NM_017813	57906430	57870487	54928	NP_060283	inositol monophosphatase 3	This gene encodes a member of the inositol monophosphatase family. The encoded protein is localized to the Golgi apparatus and catalyzes the hydrolysis of phosphoadenosine phosphate (PAP) to adenosine monophosphate (AMP). Mutations in this gene are a cause of GRAPP type chondrodysplasia with joint dislocations, and a pseudogene of this gene is located on the long arm of chromosome 1. [provided by…	614010
HCC_7721_3	340	chr9	116262412	116262880	468	1.43	0.0480702	RGS3	chr9	+	-1060	NM_001276261	116263706	116360023	5998	NP_001263190	regulator of G-protein signaling 3 isoform 7	This gene encodes a member of the regulator of G-protein signaling (RGS) family. This protein is a GTPase-activating protein that inhibits G-protein-mediated signal transduction. Alternative splicing and the use of alternative promoters results in multiple transcript variants encoding different isoforms. Long isoforms are largely cytosolic and plasma membrane-associated with a function in Wnt sig…	602189
HCC_7721_4	3968	chr9	116137851	116138116	265	2.27	0	HDHD3	chr9	-	357	NM_031219	116138341	116135697	81932	NP_112496	haloacid dehalogenase-like hydrolase domain-containing protein 3		0
HCC_7721_4	3969	chr15	89438320	89438790	470	2.24	0	HAPLN3	chr15	-	215	NM_178232	89438770	89420518	145864	NP_839946	hyaluronan and proteoglycan link protein 3 precursor	This gene belongs to the hyaluronan and proteoglycan binding link protein gene family. The protein encoded by this gene may function in hyaluronic acid binding and cell adhesion. [provided by RefSeq, Jul 2008]. ##Evidence-Data-START## Transcript exon combination :: AY262759.1, AY358500.1 [ECO:0000332] RNAseq introns :: single sample supports all introns ERS025087 [ECO:0000348] ##Evidence-Data-END…	0
HCC_7721_4	3970	chr19	1102636	1102902	266	2.21	0	GPX4	chr19	+	-1155	NM_001039847	1103924	1106788	2879	NP_001034936	phospholipid hydroperoxide glutathione peroxidase, mitochondrial isoform B precursor	This gene encodes a member of the glutathione peroxidase protein family. Glutathione peroxidase catalyzes the reduction of hydrogen peroxide, organic hydroperoxide, and lipid peroxides by reduced glutathione and functions in the protection of cells against oxidative damage. Human plasma glutathione peroxidase has been shown to be a selenium-containing enzyme and the UGA codon is translated into a…	138322
HCC_7721_4	3971	chr19	50294797	50295081	284	2.21	0	MIR6799	chr19	+	-183	NR_106857	50295122	50295191	102465479			microRNAs (miRNAs) are short (20-24 nt) non-coding RNAs that are involved in post-transcriptional regulation of gene expression in multicellular organisms by affecting both the stability and translation of mRNAs. miRNAs are transcribed by RNA polymerase II as part of capped and polyadenylated primary transcripts (pri-miRNAs) that can be either protein-coding or non-coding. The primary transcript …	0
HCC_7721_4	3972	chr19	41724348	41724872	524	2.01	0	AXL	chr19	+	-493	NM_001699	41725103	41767672	558	NP_001690	tyrosine-protein kinase receptor UFO isoform 2 precursor	The protein encoded by this gene is a member of the Tyro3-Axl-Mer (TAM) receptor tyrosine kinase subfamily. The encoded protein possesses an extracellular domain which is composed of two immunoglobulin-like motifs at the N-terminal, followed by two fibronectin type-III motifs. It transduces signals from the extracellular matrix into the cytoplasm by binding to the vitamin K-dependent protein grow…	109135
HCC_7721_4	3973	chr22	37678374	37678836	462	2.06	0	CYTH4	chr22	+	111	NM_013385	37678494	37711389	27128	NP_037517	cytohesin-4	The protein encoded by this gene is a member of the PSCD family. Members of this family have identical structural organization that consists of an N-terminal coiled-coil motif, a central Sec7 domain, and a C-terminal pleckstrin homology (PH) domain. The coiled-coil motif is involved in homodimerization, the Sec7 domain contains guanine-nucleotide exchange protein (GEP) activity, and the PH domain…	606514
HCC_7721_4	3974	chr1	16061510	16062815	1305	1.71	0	SLC25A34	chr1	+	-645	NM_207348	16062808	16067884	284723	NP_997231	solute carrier family 25 member 34	SLC25A34 belongs to the SLC25 family of mitochondrial carrier proteins (Haitina et al., 2006 [PubMed 16949250]).[supplied by OMIM, Mar 2008]. ##Evidence-Data-START## Transcript exon combination :: BC027998.1, BI550141.1 [ECO:0000332] RNAseq introns :: single sample supports all introns ERS025081, ERS025082 [ECO:0000348] ##Evidence-Data-END##	610817
HCC_7721_4	3975	chr5	176936713	176937613	900	1.67	0	DOK3	chr5	-	-305	NM_024872	176936858	176930750	79930	NP_079148	docking protein 3 isoform 1		611435
HCC_7721_4	3975	chr5	176936713	176937613	900	1.67	0	DOK3	chr5	-	264	NM_001144876	176937427	176928905	79930	NP_001138348	docking protein 3 isoform 3		611435
HCC_7721_4	3976	chr8	681067	682160	1093	1.6	0	ERICH1	chr8	-	-387	NM_207332	681226	614199	157697	NP_997215	glutamate-rich protein 1		0
HCC_7721_4	3977	chr2	231789447	231791236	1789	1.53	0	GPR55	chr2	-	-400	NM_005683	231789941	231772042	9290	NP_005674	G-protein coupled receptor 55	This gene belongs to the G-protein-coupled receptor superfamily. The encoded integral membrane protein is a likely cannabinoid receptor. It may be involved in several physiological and pathological processes by activating a variety of signal transduction pathways. [provided by RefSeq, Aug 2013]. Publication Note: This RefSeq record includes a subset of the publications that are available for this…	604107
HCC_7721_4	3978	chr22	31277244	31278137	893	1.6	0	OSBP2	chr22	+	23	NM_001282742	31277667	31303811	23762	NP_001269671	oxysterol-binding protein 2 isoform g	The protein encoded by this gene contains a pleckstrin homology (PH) domain and an oxysterol-binding region. It binds oxysterols such as 7-ketocholesterol and may inhibit their cytotoxicity. Alternatively spliced transcript variants encoding multiple isoforms have been observed for this gene. [provided by RefSeq, Sep 2013].	606729
HCC_7721_4	3979	chr3	47051957	47053042	1085	1.49	0	NRADDP	chr3	+	-531	NR_024046	47053031	47054957	100129354			The neurotrophin receptor alike death domain proteins belong to the death domain superfamily and are involved in mediating apoptosis. This gene has been inactivated by mutation and is nonfunctional in humans. [provided by RefSeq, Oct 2008]. Sequence Note: The RefSeq transcript was derived from the reference genome assembly. The genomic coordinates were determined from alignments. ##Evidence-Data-…	0
HCC_7721_4	3980	chr5	179229385	179230477	1092	1.47	0	MGAT4B	chr5	-	-56	NM_054013	179229875	179224597	11282	NP_463459	alpha-1,3-mannosyl-glycoprotein 4-beta-N-acetylglucosaminyltransferase B isoform 2	This gene encodes a key glycosyltransferase that regulates the formation of tri- and multiantennary branching structures in the Golgi apparatus. The encoded protein, in addition to the related isoenzyme A, catalyzes the transfer of N-acetylglucosamine (GlcNAc) from UDP-GlcNAc in a beta-1,4 linkage to the Man-alpha-1,3-Man-beta-1,4-GlcNAc arm of R-Man-alpha-1,6(GlcNAc-beta-1,2-Man-alpha-1,3)Man-be…	604561
HCC_7721_4	3981	chr8	27468120	27469238	1118	1.45	0	CLU	chr8	-	275	NR_038335	27468954	27454433	1191			The protein encoded by this gene is a secreted chaperone that can under some stress conditions also be found in the cell cytosol. It has been suggested to be involved in several basic biological events such as cell death, tumor progression, and neurodegenerative disorders. Alternate splicing results in both coding and non-coding variants.[provided by RefSeq, May 2011].	185430
HCC_7721_4	3981	chr8	27468120	27469238	1118	1.45	0	CLU	chr8	-	589	NR_045494	27469268	27454433	1191			The protein encoded by this gene is a secreted chaperone that can under some stress conditions also be found in the cell cytosol. It has been suggested to be involved in several basic biological events such as cell death, tumor progression, and neurodegenerative disorders. Alternate splicing results in both coding and non-coding variants.[provided by RefSeq, May 2011].	185430
HCC_7721_4	3981	chr8	27468120	27469238	1118	1.45	0	MIR6843	chr8	-	-411	NR_106902	27468268	27468117	102465508			microRNAs (miRNAs) are short (20-24 nt) non-coding RNAs that are involved in post-transcriptional regulation of gene expression in multicellular organisms by affecting both the stability and translation of mRNAs. miRNAs are transcribed by RNA polymerase II as part of capped and polyadenylated primary transcripts (pri-miRNAs) that can be either protein-coding or non-coding. The primary transcript …	0
HCC_7721_4	3982	chr12	123753439	123755970	2531	1.27	0	CDK2AP1	chr12	-	944	NR_073008	123755649	123745516	8099			The protein encoded by this gene is a cyclin-dependent kinase 2 (CDK2) -associated protein which is thought to negatively regulate CDK2 activity by sequestering monomeric CDK2, and targeting CDK2 for proteolysis. This protein was found to also interact with DNA polymerase alpha/primase and mediate the phosphorylation of the large p180 subunit, which suggests a regulatory role in DNA replication d…	602198
HCC_7721_4	3982	chr12	123753439	123755970	2531	1.27	0	CDK2AP1	chr12	-	76	NM_001270433	123754781	123745516	8099	NP_001257362	cyclin-dependent kinase 2-associated protein 1 isoform 2	The protein encoded by this gene is a cyclin-dependent kinase 2 (CDK2) -associated protein which is thought to negatively regulate CDK2 activity by sequestering monomeric CDK2, and targeting CDK2 for proteolysis. This protein was found to also interact with DNA polymerase alpha/primase and mediate the phosphorylation of the large p180 subunit, which suggests a regulatory role in DNA replication d…	602198
HCC_7721_4	3982	chr12	123753439	123755970	2531	1.27	0	CDK2AP1	chr12	-	-1903	NM_001270434	123752801	123745516	8099	NP_001257363	cyclin-dependent kinase 2-associated protein 1 isoform 2	The protein encoded by this gene is a cyclin-dependent kinase 2 (CDK2) -associated protein which is thought to negatively regulate CDK2 activity by sequestering monomeric CDK2, and targeting CDK2 for proteolysis. This protein was found to also interact with DNA polymerase alpha/primase and mediate the phosphorylation of the large p180 subunit, which suggests a regulatory role in DNA replication d…	602198
HCC_7721_4	3983	chr1	202130035	202131854	1819	1.1	0	PTPN7	chr1	-	-228	NM_001199797	202130716	202116140	5778	NP_001186726	tyrosine-protein phosphatase non-receptor type 7 isoform 3	The protein encoded by this gene is a member of the protein tyrosine phosphatase (PTP) family. PTPs are known to be signaling molecules that regulate a variety of cellular processes including cell growth, differentiation, mitotic cycle, and oncogenic transformation. This gene is preferentially expressed in a variety of hematopoietic cells, and is an early response gene in lymphokine stimulated ce…	176889
HCC_7721_4	3983	chr1	202130035	202131854	1819	1.1	0	PTPN7	chr1	-	-1825	NM_080588	202129119	202116140	5778	NP_542155	tyrosine-protein phosphatase non-receptor type 7 isoform 2	The protein encoded by this gene is a member of the protein tyrosine phosphatase (PTP) family. PTPs are known to be signaling molecules that regulate a variety of cellular processes including cell growth, differentiation, mitotic cycle, and oncogenic transformation. This gene is preferentially expressed in a variety of hematopoietic cells, and is an early response gene in lymphokine stimulated ce…	176889
HCC_7721_4	3984	chrY	6111152	6113430	2278	1	0	TSPY2	chrY	+	-1972	NM_022573	6114263	6117053	64591	NP_072095	testis-specific Y-encoded protein 2		0
HCC_7721_4	3984	chrY	6111152	6113430	2278	1	0	TTTY23	chrY	-	-640	NR_001540	6111651	6110486	252955				0
HCC_7721_4	3984	chrY	6111152	6113430	2278	1	0	TTTY23B	chrY	-	-640	NR_003593	6111651	6110486	100101121				0
HCC_7721_4	3985	chr10	76859390	76860493	1103	1.41	0.00584795	DUSP13	chr10	-	-693	NM_016364	76859248	76854191	51207	NP_057448	dual specificity protein phosphatase 13 isoform 6	Members of the protein-tyrosine phosphatase superfamily cooperate with protein kinases to regulate cell proliferation and differentiation. This superfamily is separated into two families based on the substrate that is dephosphorylated. One family, the dual specificity phosphatases (DSPs) acts on both phosphotyrosine and phosphoserine/threonine residues. This gene encodes different but related DSP…	613191
HCC_7721_4	3986	chr17	37820944	37822020	1076	1.41	0.00584795	TCAP	chr17	+	-116	NM_003673	37821598	37822807	8557	NP_003664	telethonin	Sarcomere assembly is regulated by the muscle protein titin. Titin is a giant elastic protein with kinase activity that extends half the length of a sarcomere. It serves as a scaffold to which myofibrils and other muscle related proteins are attached. This gene encodes a protein found in striated and cardiac muscle that binds to the titin Z1-Z2 domains and is a substrate of titin kinase, interact…	604488
HCC_7721_4	3987	chr10	131909011	131909687	676	1.56	0.00657895	LINC00959	chr10	-	-268	NR_034125	131909081	131862161	387723				0
HCC_7721_4	3988	chr11	1885747	1886491	744	1.58	0.00657895	LSP1	chr11	+	-275	NM_001242932	1886394	1913493	4046	NP_001229861	lymphocyte-specific protein 1 isoform 3	This gene encodes an intracellular F-actin binding protein. The protein is expressed in lymphocytes, neutrophils, macrophages, and endothelium and may regulate neutrophil motility, adhesion to fibrinogen matrix proteins, and transendothelial migration. Alternative splicing results in multiple transcript variants encoding different isoforms. [provided by RefSeq, Jul 2008].	153432
HCC_7721_4	3989	chr14	101036216	101036938	722	1.59	0.00657895	BEGAIN	chr14	-	-446	NM_020836	101036131	101003483	57596	NP_065887	brain-enriched guanylate kinase-associated protein		0
HCC_7721_4	3990	chr3	126706349	126707034	685	1.54	0.00657895	PLXNA1	chr3	+	-744	NM_032242	126707436	126756235	5361	NP_115618	plexin-A1 precursor		601055
HCC_7721_4	3991	chr6	35264937	35265909	972	1.54	0.00657895	DEF6	chr6	+	-171	NM_022047	35265594	35289548	50619	NP_071330	differentially expressed in FDCP 6 homolog	DEF6, or IBP, is a guanine nucleotide exchange factor (GEF) for RAC (MIM 602048) and CDC42 (MIM 116952) that is highly expressed in B and T cells (Gupta et al., 2003 [PubMed 12923183]).[supplied by OMIM, Mar 2008]. Publication Note: This RefSeq record includes a subset of the publications that are available for this gene. Please see the Gene record to access additional publications. ##Evidence-Da…	610094
HCC_7721_4	3992	chr9	37422299	37423013	714	1.56	0.00657895	GRHPR	chr9	+	-50	NM_012203	37422706	37436986	9380	NP_036335	glyoxylate reductase/hydroxypyruvate reductase	This gene encodes an enzyme with hydroxypyruvate reductase, glyoxylate reductase, and D-glycerate dehydrogenase enzymatic activities. The enzyme has widespread tissue expression and has a role in metabolism. Type II hyperoxaluria is caused by mutations in this gene. [provided by RefSeq, Jul 2008]. Publication Note: This RefSeq record includes a subset of the publications that are available for th…	604296
HCC_7721_4	3993	chr9	139642907	139643668	761	1.56	0.00657895	LCN6	chr9	-	-307	NM_198946	139642980	139638468	158062	NP_945184	epididymal-specific lipocalin-6 precursor		609379
HCC_7721_4	3994	chr13	114145890	114146144	254	2.01	0.00877193	DCUN1D2	chr13	-	-994	NM_001014283	114145023	114110133	55208	NP_001014305	DCN1-like protein 2		0
HCC_7721_4	3995	chrX	113885834	113886099	265	2.06	0.00877193	MIR1264	chrX	+	-1162	NR_031563	113887129	113887198	100302251			microRNAs (miRNAs) are short (20-24 nt) non-coding RNAs that are involved in post-transcriptional regulation of gene expression in multicellular organisms by affecting both the stability and translation of mRNAs. miRNAs are transcribed by RNA polymerase II as part of capped and polyadenylated primary transcripts (pri-miRNAs) that can be either protein-coding or non-coding. The primary transcript …	0
HCC_7721_4	3995	chrX	113885834	113886099	265	2.06	0.00877193	MIR1912	chrX	+	-51	NR_031733	113886018	113886098	100302144			microRNAs (miRNAs) are short (20-24 nt) non-coding RNAs that are involved in post-transcriptional regulation of gene expression in multicellular organisms by affecting both the stability and translation of mRNAs. miRNAs are transcribed by RNA polymerase II as part of capped and polyadenylated primary transcripts (pri-miRNAs) that can be either protein-coding or non-coding. The primary transcript …	0
HCC_7721_4	3996	chr10	125424578	125425044	466	1.96	0.00877193	GPR26	chr10	+	-1059	NM_153442	125425870	125456913	2849	NP_703143	G-protein coupled receptor 26		604847
HCC_7721_4	3997	chr15	83240086	83240547	461	1.99	0.00877193	CPEB1	chr15	-	256	NM_001079535	83240573	83211950	64506	NP_001073003	cytoplasmic polyadenylation element-binding protein 1 isoform 3	This gene encodes a member of the cytoplasmic polyadenylation element binding protein family. This highly conserved protein binds to a specific RNA sequence, called the cytoplasmic polyadenylation element, found in the 3' untranslated region of some mRNAs. The encoded protein functions in both the cytoplasm and the nucleus. It is involved in the regulation of mRNA translation, as well as processi…	607342
HCC_7721_4	3998	chr18	21572098	21572668	570	1.9	0.00877193	TTC39C	chr18	+	-353	NM_153211	21572736	21715574	125488	NP_694943	tetratricopeptide repeat protein 39C isoform 2		0
HCC_7721_4	3999	chr11	31833387	31834010	623	1.89	0.0116959	PAX6	chr11	-	-1008	NM_001258465	31832690	31806339	5080	NP_001245394	paired box protein Pax-6 isoform a	This gene encodes paired box gene 6, one of many human homologs of the Drosophila melanogaster gene prd. In addition to the hallmark feature of this gene family, a conserved paired box domain, the encoded protein also contains a homeo box domain. Both domains are known to bind DNA and function as regulators of gene transcription. This gene is expressed in the developing nervous system, and in dev…	607108
HCC_7721_4	3999	chr11	31833387	31834010	623	1.89	0.0116959	PAX6	chr11	-	-797	NM_001258464	31832901	31806339	5080	NP_001245393	paired box protein Pax-6 isoform a	This gene encodes paired box gene 6, one of many human homologs of the Drosophila melanogaster gene prd. In addition to the hallmark feature of this gene family, a conserved paired box domain, the encoded protein also contains a homeo box domain. Both domains are known to bind DNA and function as regulators of gene transcription. This gene is expressed in the developing nervous system, and in dev…	607108
HCC_7721_4	3999	chr11	31833387	31834010	623	1.89	0.0116959	PAX6	chr11	-	32	NM_001258463	31833731	31806339	5080	NP_001245392	paired box protein Pax-6 isoform b	This gene encodes paired box gene 6, one of many human homologs of the Drosophila melanogaster gene prd. In addition to the hallmark feature of this gene family, a conserved paired box domain, the encoded protein also contains a homeo box domain. Both domains are known to bind DNA and function as regulators of gene transcription. This gene is expressed in the developing nervous system, and in dev…	607108
HCC_7721_4	4000	chr19	51537994	51538540	546	1.86	0.0116959	KLK12	chr19	-	-119	NM_019598	51538148	51532347	43849	NP_062544	kallikrein-12 isoform 1 precursor	Kallikreins are a subgroup of serine proteases having diverse physiological functions. Growing evidence suggests that many kallikreins are implicated in carcinogenesis and some have potential as novel cancer and other disease biomarkers. This gene is one of the fifteen kallikrein subfamily members located in a cluster on chromosome 19. Alternate splicing of this gene results in three transcript v…	605539
HCC_7721_4	4001	chr1	155921704	155922373	669	1.61	0.0116959	MIR6738	chr1	-	-911	NR_106796	155921127	155921063	102465442			microRNAs (miRNAs) are short (20-24 nt) non-coding RNAs that are involved in post-transcriptional regulation of gene expression in multicellular organisms by affecting both the stability and translation of mRNAs. miRNAs are transcribed by RNA polymerase II as part of capped and polyadenylated primary transcripts (pri-miRNAs) that can be either protein-coding or non-coding. The primary transcript …	0
HCC_7721_4	4002	chr11	126275678	126276361	683	1.63	0.0116959	ST3GAL4	chr11	+	-56	NM_001254759	126276076	126284536	6484	NP_001241688	CMP-N-acetylneuraminate-beta-galactosamide- alpha-2,3-sialyltransferase 4 isoform 3 precursor	This gene encodes a member of the glycosyltransferase 29 family, a group of enzymes involved in protein glycosylation. The encoded protein is targeted to Golgi membranes but may be proteolytically processed and secreted. The gene product may also be involved in the increased expression of sialyl Lewis X antigen seen in inflammatory responses. Multiple transcript variants encoding different isofor…	104240
HCC_7721_4	4003	chr16	75300918	75301814	896	1.61	0.0116959	BCAR1	chr16	-	585	NM_001170715	75301951	75262927	9564	NP_001164186	breast cancer anti-estrogen resistance protein 1 isoform 2	BCAR1, or CAS, is an Src (MIM 190090) family kinase substrate involved in various cellular events, including migration, survival, transformation, and invasion (Sawada et al., 2006 [PubMed 17129785]).[supplied by OMIM, May 2009].	602941
HCC_7721_4	4003	chr16	75300918	75301814	896	1.61	0.0116959	BCAR1	chr16	-	-659	NM_001170716	75300707	75262927	9564	NP_001164187	breast cancer anti-estrogen resistance protein 1 isoform 3	BCAR1, or CAS, is an Src (MIM 190090) family kinase substrate involved in various cellular events, including migration, survival, transformation, and invasion (Sawada et al., 2006 [PubMed 17129785]).[supplied by OMIM, May 2009].	602941
HCC_7721_4	4003	chr16	75300918	75301814	896	1.61	0.0116959	BCAR1	chr16	-	-1461	NM_001170718	75299905	75262927	9564	NP_001164189	breast cancer anti-estrogen resistance protein 1 isoform 5	BCAR1, or CAS, is an Src (MIM 190090) family kinase substrate involved in various cellular events, including migration, survival, transformation, and invasion (Sawada et al., 2006 [PubMed 17129785]).[supplied by OMIM, May 2009].	602941
HCC_7721_4	4003	chr16	75300918	75301814	896	1.61	0.0116959	BCAR1	chr16	-	-1520	NM_001170720	75299846	75262927	9564	NP_001164191	breast cancer anti-estrogen resistance protein 1 isoform 8	BCAR1, or CAS, is an Src (MIM 190090) family kinase substrate involved in various cellular events, including migration, survival, transformation, and invasion (Sawada et al., 2006 [PubMed 17129785]).[supplied by OMIM, May 2009].	602941
HCC_7721_4	4004	chr22	19948983	19949879	896	1.65	0.0116959	COMT	chr22	+	-638	NM_007310	19950069	19957498	1312	NP_009294	catechol O-methyltransferase isoform S-COMT	Catechol-O-methyltransferase catalyzes the transfer of a methyl group from S-adenosylmethionine to catecholamines, including the neurotransmitters dopamine, epinephrine, and norepinephrine. This O-methylation results in one of the major degradative pathways of the catecholamine transmitters. In addition to its role in the metabolism of endogenous substances, COMT is important in the metabolism of…	116790
HCC_7721_4	4005	chr3	49158717	49159603	886	1.59	0.0116959	USP19	chr3	-	-789	NM_001199162	49158371	49145478	10869	NP_001186091	ubiquitin carboxyl-terminal hydrolase 19 isoform 3		614471
HCC_7721_4	4006	chr1	2284078	2284813	735	1.51	0.0126316	LOC100129534	chr1	-	-345	NR_024489	2284100	2281852	100129534				0
HCC_7721_4	4007	chr10	135160650	135161334	684	1.51	0.0126316	PRAP1	chr10	+	149	NM_145202	135160843	135166187	118471	NP_660203	proline-rich acidic protein 1 isoform 1 precursor		609776
HCC_7721_4	4008	chr14	104583999	104584904	905	1.54	0.0126316	MIR203B	chr14	-	-611	NR_039859	104583840	104583754	100616173			microRNAs (miRNAs) are short (20-24 nt) non-coding RNAs that are involved in post-transcriptional regulation of gene expression in multicellular organisms by affecting both the stability and translation of mRNAs. miRNAs are transcribed by RNA polymerase II as part of capped and polyadenylated primary transcripts (pri-miRNAs) that can be either protein-coding or non-coding. The primary transcript …	0
HCC_7721_4	4008	chr14	104583999	104584904	905	1.54	0.0126316	MIR203A	chr14	+	710	NR_029620	104583741	104583851	406986			microRNAs (miRNAs) are short (20-24 nt) non-coding RNAs that are involved in post-transcriptional regulation of gene expression in multicellular organisms by affecting both the stability and translation of mRNAs. miRNAs are transcribed by RNA polymerase II as part of capped and polyadenylated primary transcripts (pri-miRNAs) that can be either protein-coding or non-coding. The primary transcript …	611899
HCC_7721_4	4009	chr16	3072733	3073412	679	1.51	0.0126316	THOC6	chr16	+	-958	NM_001142350	3074031	3077756	79228	NP_001135822	THO complex subunit 6 homolog isoform 2		615403
HCC_7721_4	4010	chr2	97174147	97174813	666	1.48	0.0126316	NEURL3	chr2	-	-634	NR_104346	97173846	97163379	93082				0
HCC_7721_4	4011	chr3	52813404	52814087	683	1.49	0.0126316	ITIH1	chr3	+	-195	NM_001166436	52813941	52826084	3697	NP_001159908	inter-alpha-trypsin inhibitor heavy chain H1 isoform c	The protein encoded by this gene is the heavy chain of a serine protease inhibitor that may serve to carry hyaluronan in plasma. This gene is part of a cluster of similar genes on chromosome 3. Multiple transcript variants encoding different isoforms have been found for this gene. [provided by RefSeq, Oct 2009].	147270
HCC_7721_4	4011	chr3	52813404	52814087	683	1.49	0.0126316	ITIH1	chr3	+	-190	NM_001166435	52813936	52826084	3697	NP_001159907	inter-alpha-trypsin inhibitor heavy chain H1 isoform c	The protein encoded by this gene is the heavy chain of a serine protease inhibitor that may serve to carry hyaluronan in plasma. This gene is part of a cluster of similar genes on chromosome 3. Multiple transcript variants encoding different isoforms have been found for this gene. [provided by RefSeq, Oct 2009].	147270
HCC_7721_4	4012	chr8	22785147	22785900	753	1.5	0.0126316	PEBP4	chr8	-	-102	NM_144962	22785421	22570764	157310	NP_659399	phosphatidylethanolamine-binding protein 4 precursor	The phosphatidylethanolamine (PE)-binding proteins, including PEBP4, are an evolutionarily conserved family of proteins with pivotal biologic functions, such as lipid binding and inhibition of serine proteases (Wang et al., 2004 [PubMed 15302887]).[supplied by OMIM, Dec 2008]. Publication Note: This RefSeq record includes a subset of the publications that are available for this gene. Please see t…	612473
HCC_7721_4	4013	chr8	41517243	41517926	683	1.5	0.0126316	MIR486-1	chr8	-	441	NR_030161	41518026	41517958	619554			microRNAs (miRNAs) are short (20-24 nt) non-coding RNAs that are involved in post-transcriptional regulation of gene expression in multicellular organisms by affecting both the stability and translation of mRNAs. miRNAs are transcribed by RNA polymerase II as part of capped and polyadenylated primary transcripts (pri-miRNAs) that can be either protein-coding or non-coding. The primary transcript …	0
HCC_7721_4	4013	chr8	41517243	41517926	683	1.5	0.0126316	MIR486-2	chr8	+	-376	NR_106984	41517961	41518025	102465696			microRNAs (miRNAs) are short (20-24 nt) non-coding RNAs that are involved in post-transcriptional regulation of gene expression in multicellular organisms by affecting both the stability and translation of mRNAs. miRNAs are transcribed by RNA polymerase II as part of capped and polyadenylated primary transcripts (pri-miRNAs) that can be either protein-coding or non-coding. The primary transcript …	0
HCC_7721_4	4014	chr8	145579157	145579818	661	1.5	0.0126316	TMEM249	chr8	-	-218	NM_001280561	145579269	145576885	340393	NP_001267490	transmembrane protein 249 isoform 1		0
HCC_7721_4	4014	chr8	145579157	145579818	661	1.5	0.0126316	TMEM249	chr8	-	-896	NM_001252404	145578591	145576885	340393	NP_001239333	transmembrane protein 249 isoform 2		0
HCC_7721_4	4015	chr17	36508125	36508388	263	2.12	0.0131579	SOCS7	chr17	+	250	NM_014598	36508006	36561846	30837	NP_055413	suppressor of cytokine signaling 7		608788
HCC_7721_4	4016	chr1	228394811	228395484	673	1.66	0.0131579	OBSCN	chr1	+	-682	NM_001098623	228395830	228566575	84033	NP_001092093	obscurin isoform b	The obscurin gene spans more than 150 kb, contains over 80 exons and encodes a protein of approximately 720 kDa. The encoded protein contains 68 Ig domains, 2 fibronectin domains, 1 calcium/calmodulin-binding domain, 1 RhoGEF domain with an associated PH domain, and 2 serine-threonine kinase domains. This protein belongs to the family of giant sacromeric signaling proteins that includes titin and…	608616
HCC_7721_4	4017	chr16	679723	680667	944	1.66	0.0131579	WFIKKN1	chr16	+	-816	NM_053284	681011	684116	117166	NP_444514	WAP, Kazal, immunoglobulin, Kunitz and NTR domain-containing protein 1 precursor	This gene encodes a secreted multidomain protein consisting of a signal peptide, a WAP domain, a follistatin domain, an immunoglobulin domain, two tandem Kunitz domains, and an NTR domain. These domains have been implicated frequently in inhibition of various types of proteases, suggesting that the encoded protein may be a multivalent protease inhibitor and may control the action of multiple type…	608021
HCC_7721_4	4018	chr8	58172499	58173160	661	1.65	0.0131579	LOC286177	chr8	+	-954	NR_038874	58173784	58179170	286177				0
HCC_7721_4	4020	chr16	66960127	66960669	542	1.76	0.0138504	RRAD	chr16	-	-959	NM_004165	66959439	66955581	6236	NP_004156	GTP-binding protein RAD		179503
HCC_7721_4	4021	chr19	15725275	15725752	477	1.76	0.0138504	CYP4F8	chr19	+	-514	NM_007253	15726028	15740447	11283	NP_009184	cytochrome P450 4F8 precursor	This gene, CYP4F8, encodes a member of the cytochrome P450 superfamily of enzymes. The cytochrome P450 proteins are monooxygenases which catalyze many reactions involved in drug metabolism and synthesis of cholesterol, steroids and other lipids. This protein localizes to the endoplasmic reticulum and functions as a 19-hydroxylase of prostaglandins in seminal vesicles. This gene is part of a clust…	611545
HCC_7721_4	4022	chr2	219283674	219284142	468	1.73	0.0138504	VIL1	chr2	+	71	NM_007127	219283837	219314248	7429	NP_009058	villin-1	This gene encodes a member of a family of calcium-regulated actin-binding proteins. This protein represents a dominant part of the brush border cytoskeleton which functions in the capping, severing, and bundling of actin filaments. Two mRNAs of 2.7 kb and 3.5 kb have been observed; they result from utilization of alternate poly-adenylation signals present in the terminal exon. [provided by RefSeq…	193040
HCC_7721_4	4023	chr3	128779653	128780120	467	1.73	0.0138504	GP9	chr3	+	277	NM_000174	128779609	128781254	2815	NP_000165	platelet glycoprotein IX precursor	This gene encodes a small membrane glycoprotein found on the surface of human platelets. It forms a 1-to-1 noncovalent complex with glycoprotein Ib, a platelet surface membrane glycoprotein complex that functions as a receptor for von Willebrand factor. The complete receptor complex includes noncovalent association of the alpha and beta subunits with the protein encoded by this gene and platelet …	173515
HCC_7721_4	4024	chr7	44104702	44105198	496	1.71	0.0138504	PGAM2	chr7	-	236	NM_000290	44105186	44102325	5224	NP_000281	phosphoglycerate mutase 2	Phosphoglycerate mutase (PGAM) catalyzes the reversible reaction of 3-phosphoglycerate (3-PGA) to 2-phosphoglycerate (2-PGA) in the glycolytic pathway. The PGAM is a dimeric enzyme containing, in different tissues, different proportions of a slow-migrating muscle (MM) isozyme, a fast-migrating brain (BB) isozyme, and a hybrid form (MB). This gene encodes muscle-specific PGAM subunit. Mutations in…	612931
HCC_7721_4	4025	chr16	18437884	18439018	1134	1.36	0.0143541	MIR6511A4	chr16	-	-515	NR_106971	18437936	18437869	102465684			microRNAs (miRNAs) are short (20-24 nt) non-coding RNAs that are involved in post-transcriptional regulation of gene expression in multicellular organisms by affecting both the stability and translation of mRNAs. miRNAs are transcribed by RNA polymerase II as part of capped and polyadenylated primary transcripts (pri-miRNAs) that can be either protein-coding or non-coding. The primary transcript …	0
HCC_7721_4	4025	chr16	18437884	18439018	1134	1.36	0.0143541	MIR6511A3	chr16	-	-515	NR_106970	18437936	18437869	102465683			microRNAs (miRNAs) are short (20-24 nt) non-coding RNAs that are involved in post-transcriptional regulation of gene expression in multicellular organisms by affecting both the stability and translation of mRNAs. miRNAs are transcribed by RNA polymerase II as part of capped and polyadenylated primary transcripts (pri-miRNAs) that can be either protein-coding or non-coding. The primary transcript …	0
HCC_7721_4	4025	chr16	18437884	18439018	1134	1.36	0.0143541	MIR6511A2	chr16	-	-515	NR_106969	18437936	18437869	102466812			microRNAs (miRNAs) are short (20-24 nt) non-coding RNAs that are involved in post-transcriptional regulation of gene expression in multicellular organisms by affecting both the stability and translation of mRNAs. miRNAs are transcribed by RNA polymerase II as part of capped and polyadenylated primary transcripts (pri-miRNAs) that can be either protein-coding or non-coding. The primary transcript …	0
HCC_7721_4	4025	chr16	18437884	18439018	1134	1.36	0.0143541	MIR6511A1	chr16	-	-515	NR_106766	18437936	18437869	102466268			microRNAs (miRNAs) are short (20-24 nt) non-coding RNAs that are involved in post-transcriptional regulation of gene expression in multicellular organisms by affecting both the stability and translation of mRNAs. miRNAs are transcribed by RNA polymerase II as part of capped and polyadenylated primary transcripts (pri-miRNAs) that can be either protein-coding or non-coding. The primary transcript …	0
HCC_7721_4	4026	chr2	242750948	242751984	1036	1.34	0.0143541	NEU4	chr2	+	-560	NM_080741	242752026	242758739	129807	NP_542779	sialidase-4 isoform 1	The protein encoded by this gene belongs to a family of glycohydrolytic enzymes, which remove terminal sialic acid residues from various sialo derivatives, such as glycoproteins, glycolipids, oligosaccharides, and gangliosides. Alternatively spliced transcript variants encoding different isoforms have been noted for this gene. [provided by RefSeq, Nov 2009].	608527
HCC_7721_4	4027	chr3	13609495	13609949	454	1.88	0.0150376	FBLN2	chr3	+	-517	NM_001165035	13610239	13679922	2199	NP_001158507	fibulin-2 isoform a precursor	This gene encodes an extracellular matrix protein, which belongs to the fibulin family. This protein binds various extracellular ligands and calcium. It may play a role during organ development, in particular, during the differentiation of heart, skeletal and neuronal structures. Alternatively spliced transcript variants encoding different isoforms have been identified. [provided by RefSeq, Jul 2…	135821
HCC_7721_4	4028	chr1	161087932	161089093	1161	1.26	0.0157895	PFDN2	chr1	-	-646	NM_012394	161087866	161070345	5202	NP_036526	prefoldin subunit 2	This gene encodes a member of the prefoldin beta subunit family. The encoded protein is one of six subunits of prefoldin, a molecular chaperone complex that binds and stabilizes newly synthesized polypeptides, thereby allowing them to fold correctly. The complex, consisting of two alpha and four beta subunits, forms a double beta barrel assembly with six protruding coiled-coils. [provided by RefS…	613466
HCC_7721_4	4028	chr1	161087932	161089093	1161	1.26	0.0157895	NIT1	chr1	+	606	NM_001185093	161087906	161090984	4817	NP_001172022	nitrilase homolog 1 isoform 3	This gene encodes a member of the nitrilase protein family with homology to bacterial and plant nitrilases, enzymes that cleave nitriles and organic amides to the corresponding carboxylic acids plus ammonia. Multiple transcript variants encoding different isoforms have been found for this gene. [provided by RefSeq, Jun 2010].	604618
HCC_7721_4	4028	chr1	161087932	161089093	1161	1.26	0.0157895	NIT1	chr1	+	605	NM_001185094	161087907	161090984	4817	NP_001172023	nitrilase homolog 1 isoform 4	This gene encodes a member of the nitrilase protein family with homology to bacterial and plant nitrilases, enzymes that cleave nitriles and organic amides to the corresponding carboxylic acids plus ammonia. Multiple transcript variants encoding different isoforms have been found for this gene. [provided by RefSeq, Jun 2010].	604618
HCC_7721_4	4028	chr1	161087932	161089093	1161	1.26	0.0157895	NIT1	chr1	+	651	NM_001185092	161087861	161095235	4817	NP_001172021	nitrilase homolog 1 isoform 2	This gene encodes a member of the nitrilase protein family with homology to bacterial and plant nitrilases, enzymes that cleave nitriles and organic amides to the corresponding carboxylic acids plus ammonia. Multiple transcript variants encoding different isoforms have been found for this gene. [provided by RefSeq, Jun 2010].	604618
HCC_7721_4	4029	chr11	1649733	1650832	1099	1.28	0.0157895	KRTAP5-5	chr11	+	-749	NM_001001480	1651032	1652159	439915	NP_001001480	keratin-associated protein 5-5		0
HCC_7721_4	4030	chr14	105390684	105391582	898	1.28	0.0157895	PLD4	chr14	+	-53	NM_138790	105391186	105399573	122618	NP_620145	phospholipase D4		0
HCC_7721_4	4031	chr14	105942464	105943896	1432	1.28	0.0157895	CRIP2	chr14	+	985	NR_073084	105942195	105946507	1397			This gene encodes a putative transcription factor with two LIM zinc-binding domains. The encoded protein may participate in the differentiation of smooth muscle tissue. Alternative splicing results in multiple transcript variants. [provided by RefSeq, Aug 2012].	601183
HCC_7721_4	4031	chr14	105942464	105943896	1432	1.28	0.0157895	CRIP2	chr14	+	-402	NR_073085	105943582	105946507	1397			This gene encodes a putative transcription factor with two LIM zinc-binding domains. The encoded protein may participate in the differentiation of smooth muscle tissue. Alternative splicing results in multiple transcript variants. [provided by RefSeq, Aug 2012].	601183
HCC_7721_4	4032	chr17	43502518	43503410	892	1.26	0.0157895	ARHGAP27	chr17	-	48	NM_199282	43503012	43471267	201176	NP_954976	rho GTPase-activating protein 27 isoform a	This gene encodes a member of a large family of proteins that activate Rho-type guanosine triphosphate (GTP) metabolizing enzymes. The encoded protein may pay a role in clathrin-mediated endocytosis. Alternatively spliced transcript variants encoding multiple isoforms have been observed for this gene. [provided by RefSeq, Aug 2013].	610591
HCC_7721_4	4033	chr20	46987630	46988593	963	1.25	0.0157895	LINC00494	chr20	+	-541	NR_026958	46988653	46999381	284749				0
HCC_7721_4	4034	chr5	176943469	176944576	1107	1.23	0.0157895	DDX41	chr5	-	-55	NM_016222	176943967	176938577	51428	NP_057306	probable ATP-dependent RNA helicase DDX41	DEAD box proteins, characterized by the conserved motif Asp-Glu-Ala-Asp (DEAD), are putative RNA helicases. They are implicated in a number of cellular processes involving alteration of RNA secondary structure, such as translation initiation, nuclear and mitochondrial splicing, and ribosome and spliceosome assembly. Based on their distribution patterns, some members of the DEAD box protein family…	608170
HCC_7721_4	4035	chr10	81105920	81106393	473	1.81	0.0161943	PPIF	chr10	+	-1062	NM_005729	81107219	81115089	10105	NP_005720	peptidyl-prolyl cis-trans isomerase F, mitochondrial precursor	The protein encoded by this gene is a member of the peptidyl-prolyl cis-trans isomerase (PPIase) family. PPIases catalyze the cis-trans isomerization of proline imidic peptide bonds in oligopeptides and accelerate the folding of proteins. This protein is part of the mitochondrial permeability transition pore in the inner mitochondrial membrane. Activation of this pore is thought to be involved in…	604486
HCC_7721_4	4036	chr16	2562442	2562901	459	1.81	0.0161943	ATP6V0C	chr16	+	-1198	NM_001694	2563870	2570224	527	NP_001685	V-type proton ATPase 16 kDa proteolipid subunit	This gene encodes a component of vacuolar ATPase (V-ATPase), a multisubunit enzyme that mediates acidification of eukaryotic intracellular organelles. V-ATPase dependent organelle acidification is necessary for such intracellular processes as protein sorting, zymogen activation, receptor-mediated endocytosis, and synaptic vesicle proton gradient generation. V-ATPase is composed of a cytosolic V1 …	108745
HCC_7721_4	4036	chr16	2562442	2562901	459	1.81	0.0161943	ATP6V0C	chr16	+	-1054	NM_001198569	2563726	2570224	527	NP_001185498	V-type proton ATPase 16 kDa proteolipid subunit	This gene encodes a component of vacuolar ATPase (V-ATPase), a multisubunit enzyme that mediates acidification of eukaryotic intracellular organelles. V-ATPase dependent organelle acidification is necessary for such intracellular processes as protein sorting, zymogen activation, receptor-mediated endocytosis, and synaptic vesicle proton gradient generation. V-ATPase is composed of a cytosolic V1 …	108745
HCC_7721_4	4037	chr17	41835671	41836123	452	1.81	0.0161943	SOST	chr17	-	259	NM_025237	41836156	41831098	50964	NP_079513	sclerostin precursor	Sclerostin is a secreted glycoprotein with a C-terminal cysteine knot-like (CTCK) domain and sequence similarity to the DAN (differential screening-selected gene aberrative in neuroblastoma) family of bone morphogenetic protein (BMP) antagonists. Loss-of-function mutations in this gene are associated with an autosomal-recessive disorder, sclerosteosis, which causes progressive bone overgrowth. A …	605740
HCC_7721_4	4038	chrX	106147097	106147647	550	1.81	0.0161943	RIPPLY1	chrX	-	-811	NM_001171706	106146561	106143292	92129	NP_001165177	protein ripply1 isoform 2	This gene encodes a protein similar to a zebrafish protein which acts as a transcriptional repressor in and is required for somite segmentation in zebrafish embryos (PMID: 16326386). Multiple transcript variants encoding different isoforms have been found for this gene. [provided by RefSeq, Aug 2011].	300575
HCC_7721_4	4039	chr1	1476334	1476868	534	1.61	0.0161943	TMEM240	chr1	-	-861	NM_001114748	1475740	1470157	339453	NP_001108220	transmembrane protein 240		616101
HCC_7721_4	4040	chr1	36615713	36616186	473	1.61	0.0161943	TRAPPC3	chr1	-	-834	NM_001270897	36615115	36602169	27095	NP_001257826	trafficking protein particle complex subunit 3 isoform 4	This gene encodes a component of the trafficking protein particle complex, which tethers transport vesicles to the cis-Golgi membrane. The encoded protein participates in the regulation of transport from the endoplasmic reticulum to the Golgi apparatus. Alternative splicing results in multiple transcript variants. [provided by RefSeq, Aug 2012].	610955
HCC_7721_4	4041	chr12	123459349	123459809	460	1.56	0.0161943	OGFOD2	chr12	+	226	NM_024623	123459353	123464588	79676	NP_078899	2-oxoglutarate and iron-dependent oxygenase domain-containing protein 2		0
HCC_7721_4	4042	chr15	25426234	25426706	472	1.63	0.0161943	SNORD115-7	chr15	+	-1061	NR_003299	25427531	25427613	100033444				0
HCC_7721_4	4043	chr15	30395827	30396299	472	1.63	0.0161943	ULK4P3	chr15	+	129	NR_026859	30395934	30423948	89837				0
HCC_7721_4	4044	chr15	34876579	34877059	480	1.63	0.0161943	GOLGA8B	chr15	-	-1048	NR_027410	34875771	34817483	440270				609619
HCC_7721_4	4045	chr15	91428155	91428674	519	1.63	0.0161943	FES	chr15	+	139	NM_001143784	91428275	91439006	2242	NP_001137256	tyrosine-protein kinase Fes/Fps isoform 3	This gene encodes the human cellular counterpart of a feline sarcoma retrovirus protein with transforming capabilities. The gene product has tyrosine-specific protein kinase activity and that activity is required for maintenance of cellular transformation. Its chromosomal location has linked it to a specific translocation event identified in patients with acute promyelocytic leukemia but it is al…	190030
HCC_7721_4	4045	chr15	91428155	91428674	519	1.63	0.0161943	FES	chr15	+	727	NM_002005	91427687	91439006	2242	NP_001996	tyrosine-protein kinase Fes/Fps isoform 1	This gene encodes the human cellular counterpart of a feline sarcoma retrovirus protein with transforming capabilities. The gene product has tyrosine-specific protein kinase activity and that activity is required for maintenance of cellular transformation. Its chromosomal location has linked it to a specific translocation event identified in patients with acute promyelocytic leukemia but it is al…	190030
HCC_7721_4	4045	chr15	91428155	91428674	519	1.63	0.0161943	FES	chr15	+	750	NM_001143785	91427664	91439006	2242	NP_001137257	tyrosine-protein kinase Fes/Fps isoform 4	This gene encodes the human cellular counterpart of a feline sarcoma retrovirus protein with transforming capabilities. The gene product has tyrosine-specific protein kinase activity and that activity is required for maintenance of cellular transformation. Its chromosomal location has linked it to a specific translocation event identified in patients with acute promyelocytic leukemia but it is al…	190030
HCC_7721_4	4046	chr16	333063	333595	532	1.61	0.0161943	PDIA2	chr16	+	212	NM_006849	333117	337209	64714	NP_006840	protein disulfide-isomerase A2 precursor	Protein disulfide isomerases (EC 5.3.4.1), such as PDIP, are endoplasmic reticulum (ER) resident proteins that catalyze protein folding and thiol-disulfide interchange reactions (Desilva et al., 1996 [PubMed 8561901]).[supplied by OMIM, Mar 2008]. Publication Note: This RefSeq record includes a subset of the publications that are available for this gene. Please see the Gene record to access addit…	608012
HCC_7721_4	4047	chr16	70720635	70721104	469	1.61	0.0161943	MTSS1L	chr16	-	-915	NM_138383	70719954	70695106	92154	NP_612392	MTSS1-like protein		0
HCC_7721_4	4048	chr17	73632641	73633101	460	1.61	0.0161943	SMIM5	chr17	+	197	NR_028439	73632674	73637486	643008				0
HCC_7721_4	4049	chr8	144327692	144328155	463	1.6	0.0161943	ZFP41	chr8	+	-1173	NM_173832	144329097	144344875	286128	NP_776193	zinc finger protein 41 homolog		0
HCC_7721_4	4049	chr8	144327692	144328155	463	1.6	0.0161943	ZFP41	chr8	+	-1066	NM_001271156	144328990	144335761	286128	NP_001258085	zinc finger protein 41 homolog		0
HCC_7721_4	4050	chrX	18238538	18238997	459	1.61	0.0161943	BEND2	chrX	-	256	NM_153346	18239024	18181050	139105	NP_699177	BEN domain-containing protein 2 isoform 1	This gene encodes a protein which has two BEN domains in the C-terminus. These domains are found in proteins which participate in protein and DNA interactions which occur during chromatin restructuring or transcription. Alternative splicing results in multiple transcript variants. [provided by RefSeq, Aug 2011].	0
HCC_7721_4	4051	chrY	9559670	9560143	473	1.69	0.0161943	TTTY21	chrY	-	-1001	NR_001535	9558905	9555261	252953				0
HCC_7721_4	4051	chrY	9559670	9560143	473	1.69	0.0161943	TTTY21B	chrY	-	-1001	NR_003588	9558905	9555261	100101115				0
HCC_7721_4	4052	chr12	6483297	6484757	1460	1.27	0.0161943	SCNN1A	chr12	-	878	NM_001038	6484905	6456008	6337	NP_001029	amiloride-sensitive sodium channel subunit alpha isoform 1	Nonvoltage-gated, amiloride-sensitive, sodium channels control fluid and electrolyte transport across epithelia in many organs. These channels are heteromeric complexes consisting of 3 subunits: alpha, beta, and gamma. This gene encodes the alpha subunit, and mutations in this gene have been associated with pseudohypoaldosteronism type 1 (PHA1), a rare salt wasting disease resulting from target o…	600228
HCC_7721_4	4052	chr12	6483297	6484757	1460	1.27	0.0161943	LTBR	chr12	+	-506	NM_001270987	6484533	6500737	4055	NP_001257916	tumor necrosis factor receptor superfamily member 3 isoform 2	This gene encodes a member of the tumor necrosis factor receptor superfamily. The major ligands of this receptor include lymphotoxin alpha/beta and tumor necrosis factor ligand superfamily member 14. The encoded protein plays a role in signalling during the development of lymphoid and other organs, lipid metabolism, immune response, and programmed cell death. Activity of this receptor has also be…	600979
HCC_7721_4	4052	chr12	6483297	6484757	1460	1.27	0.0161943	SCNN1A	chr12	-	363	NM_001159576	6484390	6456008	6337	NP_001153048	amiloride-sensitive sodium channel subunit alpha isoform 2	Nonvoltage-gated, amiloride-sensitive, sodium channels control fluid and electrolyte transport across epithelia in many organs. These channels are heteromeric complexes consisting of 3 subunits: alpha, beta, and gamma. This gene encodes the alpha subunit, and mutations in this gene have been associated with pseudohypoaldosteronism type 1 (PHA1), a rare salt wasting disease resulting from target o…	600228
HCC_7721_4	4053	chr8	22437152	22438329	1177	1.3	0.0161943	PDLIM2	chr8	+	-245	NM_176871	22437986	22455538	64236	NP_789847	PDZ and LIM domain protein 2 isoform 1	This gene encodes a member of the ALP subfamily of PDZ-LIM domain proteins. The encoded protein suppresses anchorage-dependent growth and promotes cell migration and adhesion through interactions with the actin cytoskeleton via the PDZ domain. The encoded protein is also a putative tumor suppressor protein, and decreased expression of this gene is associated with several malignancies including br…	609722
HCC_7721_4	4054	chr11	67798055	67798508	453	1.68	0.0175439	NDUFS8	chr11	+	198	NM_002496	67798083	67804114	4728	NP_002487	NADH dehydrogenase [ubiquinone] iron-sulfur protein 8, mitochondrial precursor	This gene encodes a subunit of mitochondrial NADH:ubiquinone oxidoreductase, or Complex I, a multimeric enzyme of the respiratory chain responsible for NADH oxidation, ubiquinone reduction, and the ejection of protons from mitochondria. The encoded protein is involved in the binding of two of the six to eight iron-sulfur clusters of Complex I and, as such, is required in the electron transfer pro…	602141
HCC_7721_4	4055	chr12	75603036	75603493	457	1.61	0.0175439	KCNC2	chr12	-	263	NM_001260498	75603528	75433857	3747	NP_001247427	potassium voltage-gated channel subfamily C member 2 isoform KV3.2d	The Shaker gene family of Drosophila encodes components of voltage-gated potassium channels and is comprised of four subfamilies. Based on sequence similarity, this gene is similar to one of these subfamilies, namely the Shaw subfamily. The protein encoded by this gene belongs to the delayed rectifier class of channel proteins and is an integral membrane protein that mediates the voltage-dependen…	176256
HCC_7721_4	4056	chr14	61115671	61116132	461	1.7	0.0175439	SIX1	chr14	-	253	NM_005982	61116155	61111416	6495	NP_005973	homeobox protein SIX1	The protein encoded by this gene is a homeobox protein that is similar to the Drosophila 'sine oculis' gene product. This gene is found in a cluster of related genes on chromosome 14 and is thought to be involved in limb development. Defects in this gene are a cause of autosomal dominant deafness type 23 (DFNA23) and branchiootic syndrome type 3 (BOS3). [provided by RefSeq, Jul 2008]. Sequence No…	601205
HCC_7721_4	4057	chr14	105260668	105261174	506	1.7	0.0175439	AKT1	chr14	-	-983	NM_005163	105259938	105235686	207	NP_005154	RAC-alpha serine/threonine-protein kinase	The serine-threonine protein kinase encoded by the AKT1 gene is catalytically inactive in serum-starved primary and immortalized fibroblasts. AKT1 and the related AKT2 are activated by platelet-derived growth factor. The activation is rapid and specific, and it is abrogated by mutations in the pleckstrin homology domain of AKT1. It was shown that the activation occurs through phosphatidylinositol…	164730
HCC_7721_4	4058	chr15	81589105	81589558	453	1.68	0.0175439	IL16	chr15	+	78	NM_004513	81589253	81605104	3603	NP_004504	pro-interleukin-16 isoform 1	The protein encoded by this gene is a pleiotropic cytokine that functions as a chemoattractant, a modulator of T cell activation, and an inhibitor of HIV replication. The signaling process of this cytokine is mediated by CD4. The product of this gene undergoes proteolytic processing, which is found to yield two functional proteins. The cytokine function is exclusively attributed to the secreted C…	603035
HCC_7721_4	4059	chr19	1271084	1271549	465	1.66	0.0175439	CIRBP-AS1	chr19	-	-1057	NR_027271	1270259	1267469	148046				0
HCC_7721_4	4060	chr19	35489947	35490479	532	1.66	0.0175439	GRAMD1A	chr19	+	-1032	NM_001136199	35491245	35517373	57655	NP_001129671	GRAM domain-containing protein 1A isoform 2		0
HCC_7721_4	4061	chr2	209118535	209119007	472	1.63	0.0175439	IDH1	chr2	-	256	NM_001282387	209119027	209100950	3417	NP_001269316	isocitrate dehydrogenase [NADP] cytoplasmic	Isocitrate dehydrogenases catalyze the oxidative decarboxylation of isocitrate to 2-oxoglutarate. These enzymes belong to two distinct subclasses, one of which utilizes NAD(+) as the electron acceptor and the other NADP(+). Five isocitrate dehydrogenases have been reported: three NAD(+)-dependent isocitrate dehydrogenases, which localize to the mitochondrial matrix, and two NADP(+)-dependent isoc…	147700
HCC_7721_4	4061	chr2	209118535	209119007	472	1.63	0.0175439	IDH1	chr2	-	411	NM_001282386	209119182	209100950	3417	NP_001269315	isocitrate dehydrogenase [NADP] cytoplasmic	Isocitrate dehydrogenases catalyze the oxidative decarboxylation of isocitrate to 2-oxoglutarate. These enzymes belong to two distinct subclasses, one of which utilizes NAD(+) as the electron acceptor and the other NADP(+). Five isocitrate dehydrogenases have been reported: three NAD(+)-dependent isocitrate dehydrogenases, which localize to the mitochondrial matrix, and two NADP(+)-dependent isoc…	147700
HCC_7721_4	4061	chr2	209118535	209119007	472	1.63	0.0175439	IDH1-AS1	chr2	+	-1185	NR_046452	209119956	209120918	100507475				0
HCC_7721_4	4062	chr22	45020810	45021329	519	1.7	0.0175439	LINC00229	chr22	-	229	NR_044991	45021299	45002207	414351				0
HCC_7721_4	4063	chr5	133968048	133968500	452	1.62	0.0175439	SAR1B	chr5	-	259	NM_016103	133968533	133936838	51128	NP_057187	GTP-binding protein SAR1b	The protein encoded by this gene is a small GTPase that acts as a homodimer. The encoded protein is activated by the guanine nucleotide exchange factor PREB and is involved in protein transport from the endoplasmic reticulum to the Golgi. This protein is part of the COPII coat complex. Defects in this gene are a cause of chylomicron retention disease (CMRD), also known as Anderson disease (ANDD).…	607690
HCC_7721_4	4064	chr6	42016388	42017138	750	1.64	0.0175439	CCND3	chr6	-	-131	NM_001136017	42016632	41902670	896	NP_001129489	G1/S-specific cyclin-D3 isoform 1	The protein encoded by this gene belongs to the highly conserved cyclin family, whose members are characterized by a dramatic periodicity in protein abundance through the cell cycle. Cyclins function as regulators of CDK kinases. Different cyclins exhibit distinct expression and degradation patterns which contribute to the temporal coordination of each mitotic event. This cyclin forms a complex w…	123834
HCC_7721_4	4064	chr6	42016388	42017138	750	1.64	0.0175439	TAF8	chr6	+	-1487	NM_138572	42018250	42048644	129685	NP_612639	transcription initiation factor TFIID subunit 8	This gene encodes one of several TATA-binding protein (TBP)-associated factors (TAFs), which are integral subunits of the general transcription factor complex TFIID. TFIID recognizes the core promoter of many genes and nucleates the assembly of a transcription preinitiation complex containing RNA polymerase II and other initiation factors. The protein encoded by this gene contains an H4-like hist…	609514
HCC_7721_4	4065	chr8	146024094	146024554	460	1.65	0.0175439	ZNF517	chr8	+	64	NM_213605	146024260	146034529	340385	NP_998770	zinc finger protein 517		0
HCC_7721_4	4066	chr9	140446281	140446766	485	1.66	0.0175439	MRPL41	chr9	+	215	NM_032477	140446308	140447007	64975	NP_115866	39S ribosomal protein L41, mitochondrial	Mammalian mitochondrial ribosomal proteins are encoded by nuclear genes and help in protein synthesis within the mitochondrion. Mitochondrial ribosomes (mitoribosomes) consist of a small 28S subunit and a large 39S subunit. They have an estimated 75% protein to rRNA composition compared to prokaryotic ribosomes, where this ratio is reversed. Another difference between mammalian mitoribosomes and …	611846
HCC_7721_4	4066	chr9	140446281	140446766	485	1.66	0.0175439	PNPLA7	chr9	-	-1502	NM_152286	140445021	140354403	375775	NP_689499	patatin-like phospholipase domain-containing protein 7 isoform b	Human patatin-like phospholipases, such as PNPLA7, have been implicated in regulation of adipocyte differentiation and have been induced by metabolic stimuli (Wilson et al., 2006 [PubMed 16799181]).[supplied by OMIM, Jun 2008].	612122
HCC_7721_4	4067	chr19	59069528	59071082	1554	1	0.0175439	MZF1-AS1	chr19	+	-247	NR_027334	59070552	59086164	100131691				0
HCC_7721_4	4067	chr19	59069528	59071082	1554	1	0.0175439	UBE2M	chr19	-	38	NM_003969	59070343	59067078	9040	NP_003960	NEDD8-conjugating enzyme Ubc12	The modification of proteins with ubiquitin is an important cellular mechanism for targeting abnormal or short-lived proteins for degradation. Ubiquitination involves at least three classes of enzymes: ubiquitin-activating enzymes, or E1s, ubiquitin-conjugating enzymes, or E2s, and ubiquitin-protein ligases, or E3s. This gene encodes a member of the E2 ubiquitin-conjugating enzyme family. The enc…	603173
HCC_7721_4	4068	chr1	44483384	44483838	454	1.71	0.0182186	SLC6A9	chr1	-	-599	NM_006934	44483012	44462154	6536	NP_008865	sodium- and chloride-dependent glycine transporter 1 isoform 1		601019
HCC_7721_4	4069	chr11	117699509	117699979	470	1.74	0.0182186	FXYD2	chr11	-	-937	NM_021603	117698807	117690789	486	NP_067614	sodium/potassium-transporting ATPase subunit gamma isoform 2	This gene encodes a member of the FXYD family of transmembrane proteins. This particular protein encodes the sodium/potassium-transporting ATPase subunit gamma. Mutations in this gene have been associated with Renal Hypomagnesemia-2. Alternatively spliced transcript variants have been described. Read-through transcripts have been observed between this locus and the upstream FXYD domain-containing…	601814
HCC_7721_4	4070	chr13	19755508	19755957	449	1.67	0.0182186	TUBA3C	chr13	-	259	NM_006001	19755992	19747909	7278	NP_005992	tubulin alpha-3C/D chain	Microtubules of the eukaryotic cytoskeleton perform essential and diverse functions and are composed of a heterodimer of alpha and beta tubulin. The genes encoding these microtubule constituents are part of the tubulin superfamily, which is composed of six distinct families. Genes from the alpha, beta and gamma tubulin families are found in all eukaryotes. The alpha and beta tubulins represent th…	602528
HCC_7721_4	4070	chr13	19755508	19755957	449	1.67	0.0182186	LOC101928697	chr13	+	-439	NR_126054	19756172	19761605	101928697				0
HCC_7721_4	4071	chr17	73285046	73285509	463	1.71	0.0182186	SLC25A19	chr17	-	252	NM_001126122	73285530	73269060	60386	NP_001119594	mitochondrial thiamine pyrophosphate carrier	This gene encodes a mitochondrial protein that is a member of the solute carrier family. Although this protein was initially thought to be the mitochondrial deoxynucleotide carrier involved in the uptake of deoxynucleotides into the matrix of the mitochondria, further studies have demonstrated that this protein instead functions as the mitochondrial thiamine pyrophosphate carrier, which transport…	606521
HCC_7721_4	4072	chr18	267652	268106	454	1.65	0.0182186	THOC1	chr18	-	180	NM_005131	268059	214519	9984	NP_005122	THO complex subunit 1	HPR1 is part of the TREX (transcription/export) complex, which includes TEX1 (MIM 606929), THO2 (MIM 300395), ALY (MIM 604171), and UAP56 (MIM 142560).[supplied by OMIM, Nov 2010]. Publication Note: This RefSeq record includes a subset of the publications that are available for this gene. Please see the Gene record to access additional publications. ##Evidence-Data-START## Transcript exon combina…	606930
HCC_7721_4	4073	chr2	220436864	220437318	454	1.68	0.0182186	INHA	chr2	+	138	NM_002191	220436953	220440435	3623	NP_002182	inhibin alpha chain preproprotein	This gene encodes the alpha subunit of inhibins A and B protein complexes. These complexes negatively regulate follicle stimulating hormone secretion from the pituitary gland. Inhibins have also been implicated in regulating numerous cellular processes including cell proliferation, apoptosis, immune response and hormone secretion.[provided by RefSeq, Dec 2010]. Publication Note: This RefSeq recor…	147380
HCC_7721_4	4073	chr2	220436864	220437318	454	1.68	0.0182186	OBSL1	chr2	-	-823	NM_015311	220436268	220415449	23363	NP_056126	obscurin-like protein 1 isoform 1 precursor	Cytoskeletal adaptor proteins function in linking the internal cytoskeleton of cells to the cell membrane. This gene encodes a cytoskeletal adaptor protein, which is a member of the Unc-89/obscurin family. The protein contains multiple N- and C-terminal immunoglobulin (Ig)-like domains and a central fibronectin type 3 domain. Mutations in this gene cause 3M syndrome type 2. Alternatively spliced …	610991
HCC_7721_4	4074	chr3	50609254	50609719	465	1.68	0.0182186	C3orf18	chr3	-	-1028	NM_001171741	50608458	50595455	51161	NP_001165212	uncharacterized protein C3orf18 isoform 1		0
HCC_7721_4	4075	chr1	6303597	6304414	817	1.46	0.0184922	HES3	chr1	+	-245	NM_001024598	6304251	6305638	390992	NP_001019769	transcription factor HES-3		609971
HCC_7721_4	4076	chr10	47182050	47182942	892	1.46	0.0184922	FAM25G	chr10	-	-808	NM_001137549	47181688	47177221	100133093	NP_001131021	protein FAM25G		0
HCC_7721_4	4076	chr10	47182050	47182942	892	1.46	0.0184922	FAM25C	chr10	-	-808	NM_001137548	47181688	47177203	644054	NP_001131020	protein FAM25C		0
HCC_7721_4	4077	chr11	33743783	33744462	679	1.48	0.0184922	CD59	chr11	-	375	NM_001127227	33744498	33724555	966	NP_001120699	CD59 glycoprotein preproprotein	This gene encodes a cell surface glycoprotein that regulates complement-mediated cell lysis, and it is involved in lymphocyte signal transduction. This protein is a potent inhibitor of the complement membrane attack complex, whereby it binds complement C8 and/or C9 during the assembly of this complex, thereby inhibiting the incorporation of multiple copies of C9 into the complex, which is necessa…	107271
HCC_7721_4	4077	chr11	33743783	33744462	679	1.48	0.0184922	CD59	chr11	-	150	NM_001127223	33744273	33724555	966	NP_001120695	CD59 glycoprotein preproprotein	This gene encodes a cell surface glycoprotein that regulates complement-mediated cell lysis, and it is involved in lymphocyte signal transduction. This protein is a potent inhibitor of the complement membrane attack complex, whereby it binds complement C8 and/or C9 during the assembly of this complex, thereby inhibiting the incorporation of multiple copies of C9 into the complex, which is necessa…	107271
HCC_7721_4	4078	chr14	96180252	96180933	681	1.49	0.0184922	TCL1A	chr14	-	-59	NM_021966	96180533	96176303	8115	NP_068801	T-cell leukemia/lymphoma protein 1A	Overexpression of the TCL1 gene in humans has been implicated in the development of mature T cell leukemia, in which chromosomal rearrangements bring the TCL1 gene in close proximity to the T-cell antigen receptor (TCR)-alpha (MIM 186880) or TCR-beta (MIM 186930) regulatory elements (summarized by Virgilio et al., 1998 [PubMed 9520462]). In normal T cells TCL1 is expressed in CD4-/CD8- cells, but…	186960
HCC_7721_4	4079	chr15	74496044	74496746	702	1.48	0.0184922	STRA6	chr15	-	-839	NM_001142618	74495556	74471807	64220	NP_001136090	stimulated by retinoic acid gene 6 protein homolog isoform a	The protein encoded by this gene is a membrane protein involved in the metabolism of retinol. The encoded protein acts as a receptor for retinol/retinol binding protein complexes. This protein removes the retinol from the complex and transports it across the cell membrane. Defects in this gene are a cause of syndromic microphthalmia type 9 (MCOPS9). Several transcript variants encoding a few diff…	610745
HCC_7721_4	4079	chr15	74496044	74496746	702	1.48	0.0184922	STRA6	chr15	-	-1175	NM_001199042	74495220	74471807	64220	NP_001185971	stimulated by retinoic acid gene 6 protein homolog isoform f	The protein encoded by this gene is a membrane protein involved in the metabolism of retinol. The encoded protein acts as a receptor for retinol/retinol binding protein complexes. This protein removes the retinol from the complex and transports it across the cell membrane. Defects in this gene are a cause of syndromic microphthalmia type 9 (MCOPS9). Several transcript variants encoding a few diff…	610745
HCC_7721_4	4080	chr19	54850567	54851444	877	1.46	0.0184922	LILRA4	chr19	-	-584	NM_012276	54850421	54844691	23547	NP_036408	leukocyte immunoglobulin-like receptor subfamily A member 4 precursor	This gene encodes an immunoglobulin-like cell surface protein preferentially expressed in plasmacytoid dendritic cells (PDCs). This gene is highly expressed in PDCs, and is found to be rapidly down-regulated by interleukin 3 (IL3). This gene is one of the 19 highly related genes that form a leukocyte receptor gene cluster (LRC) at chromosomal region 19q13.4. [provided by RefSeq, Jul 2008]. Public…	607517
HCC_7721_4	4081	chr20	62687569	62688447	878	1.45	0.0184922	TCEA2	chr20	+	-430	NM_198723	62688438	62703700	6919	NP_942016	transcription elongation factor A protein 2 isoform b	The protein encoded by this gene is found in the nucleus, where it functions as an SII class transcription elongation factor. Elongation factors in this class are responsible for releasing RNA polymerase II ternary complexes from transcriptional arrest at template-encoded arresting sites. The encoded protein has been shown to interact with general transcription factor IIB, a basal transcription f…	604784
HCC_7721_4	4082	chr3	42694720	42695397	677	1.44	0.0184922	ZBTB47	chr3	+	-116	NM_145166	42695175	42709072	92999	NP_660149	zinc finger and BTB domain-containing protein 47		0
HCC_7721_4	4082	chr3	42694720	42695397	677	1.44	0.0184922	LOC101928323	chr3	-	821	NR_125400	42695880	42653801	101928323				0
HCC_7721_4	4083	chr3	142297179	142297898	719	1.44	0.0184922	ATR	chr3	-	129	NM_001184	142297668	142168076	545	NP_001175	serine/threonine-protein kinase ATR	The protein encoded by this gene belongs the PI3/PI4-kinase family, and is most closely related to ATM, a protein kinase encoded by the gene mutated in ataxia telangiectasia. This protein and ATM share similarity with Schizosaccharomyces pombe rad3, a cell cycle checkpoint gene required for cell cycle arrest and DNA damage repair in response to DNA damage. This kinase has been shown to phosphoryl…	601215
HCC_7721_4	4084	chr5	180471033	180471707	674	1.43	0.0184922	MIR8089	chr5	-	-886	NR_107056	180470484	180470402	102465882			microRNAs (miRNAs) are short (20-24 nt) non-coding RNAs that are involved in post-transcriptional regulation of gene expression in multicellular organisms by affecting both the stability and translation of mRNAs. miRNAs are transcribed by RNA polymerase II as part of capped and polyadenylated primary transcripts (pri-miRNAs) that can be either protein-coding or non-coding. The primary transcript …	0
HCC_7721_4	4085	chr8	145580931	145581605	674	1.45	0.0184922	SLC52A2	chr8	+	-948	NM_001253816	145582216	145584948	79581	NP_001240745	solute carrier family 52, riboflavin transporter, member 2	This gene encodes a membrane protein which belongs to the riboflavin transporter family. In humans, riboflavin must be obtained by intestinal absorption because it cannot be synthesized by the body. The water-soluble vitamin riboflavin is processed to the coenzymes flavin mononucleotide (FMN) and flavin adenine dinucleotide (FAD) which then act as intermediaries in many cellular metabolic reactio…	607882
HCC_7721_4	4085	chr8	145580931	145581605	674	1.45	0.0184922	SLC52A2	chr8	+	-972	NM_001253815	145582240	145584948	79581	NP_001240744	solute carrier family 52, riboflavin transporter, member 2	This gene encodes a membrane protein which belongs to the riboflavin transporter family. In humans, riboflavin must be obtained by intestinal absorption because it cannot be synthesized by the body. The water-soluble vitamin riboflavin is processed to the coenzymes flavin mononucleotide (FMN) and flavin adenine dinucleotide (FAD) which then act as intermediaries in many cellular metabolic reactio…	607882
HCC_7721_4	4085	chr8	145580931	145581605	674	1.45	0.0184922	SLC52A2	chr8	+	-1007	NM_024531	145582275	145584948	79581	NP_078807	solute carrier family 52, riboflavin transporter, member 2	This gene encodes a membrane protein which belongs to the riboflavin transporter family. In humans, riboflavin must be obtained by intestinal absorption because it cannot be synthesized by the body. The water-soluble vitamin riboflavin is processed to the coenzymes flavin mononucleotide (FMN) and flavin adenine dinucleotide (FAD) which then act as intermediaries in many cellular metabolic reactio…	607882
HCC_7721_4	4086	chr9	35618375	35619048	673	1.46	0.0184922	CD72	chr9	-	-287	NM_001782	35618424	35609975	971	NP_001773	B-cell differentiation antigen CD72		107272
HCC_7721_4	4087	chr1	6480740	6481216	476	1.56	0.0200501	HES2	chr1	-	-999	NM_019089	6479979	6475293	54626	NP_061962	transcription factor HES-2		609970
HCC_7721_4	4088	chr1	228193437	228193888	451	1.56	0.0200501	WNT3A	chr1	+	-1059	NM_033131	228194722	228248972	89780	NP_149122	protein Wnt-3a precursor	The WNT gene family consists of structurally related genes which encode secreted signaling proteins. These proteins have been implicated in oncogenesis and in several developmental processes, including regulation of cell fate and patterning during embryogenesis. This gene is a member of the WNT gene family. It encodes a protein which shows 96% amino acid identity to mouse Wnt3A protein, and 84% t…	606359
HCC_7721_4	4089	chr11	1889807	1890275	468	1.58	0.0200501	LSP1	chr11	+	-1440	NM_001289005	1891481	1913493	4046	NP_001275934	lymphocyte-specific protein 1 isoform 2	This gene encodes an intracellular F-actin binding protein. The protein is expressed in lymphocytes, neutrophils, macrophages, and endothelium and may regulate neutrophil motility, adhesion to fibrinogen matrix proteins, and transendothelial migration. Alternative splicing results in multiple transcript variants encoding different isoforms. [provided by RefSeq, Jul 2008].	153432
HCC_7721_4	4089	chr11	1889807	1890275	468	1.58	0.0200501	LSP1	chr11	+	139	NM_001013253	1889902	1913493	4046	NP_001013271	lymphocyte-specific protein 1 isoform 2	This gene encodes an intracellular F-actin binding protein. The protein is expressed in lymphocytes, neutrophils, macrophages, and endothelium and may regulate neutrophil motility, adhesion to fibrinogen matrix proteins, and transendothelial migration. Alternative splicing results in multiple transcript variants encoding different isoforms. [provided by RefSeq, Jul 2008].	153432
HCC_7721_4	4090	chr12	121476561	121477012	451	1.51	0.0200501	OASL	chr12	-	258	NM_001261825	121477045	121458094	8638	NP_001248754	2'-5'-oligoadenylate synthase-like protein isoform c		603281
HCC_7721_4	4091	chr14	23511225	23511685	460	1.59	0.0200501	PSMB11	chr14	+	80	NM_001099780	23511375	23513269	122706	NP_001093250	proteasome subunit beta type-11 precursor	Proteasomes generate peptides that are presented by major histocompatibility complex (MHC) I molecules to other cells of the immune system. Proteolysis is conducted by 20S proteasomes, complexes of 28 subunits arranged as a cylinder in 4 heteroheptameric rings: alpha-1 to -7, beta-1 to -7, beta-1 to -7, and alpha-1 to -7. The catalytic subunits are beta-1 (PSMB6; MIM 600307), beta-2 (PSMB7; MIM 6…	611137
HCC_7721_4	4092	chr17	76975881	76976352	471	1.56	0.0200501	LGALS3BP	chr17	-	-55	NM_005567	76976061	76967334	3959	NP_005558	galectin-3-binding protein precursor	The galectins are a family of beta-galactoside-binding proteins implicated in modulating cell-cell and cell-matrix interactions. LGALS3BP has been found elevated in the serum of patients with cancer and in those infected by the human immunodeficiency virus (HIV). It appears to be implicated in immune response associated with natural killer (NK) and lymphokine-activated killer (LAK) cell cytotoxic…	600626
HCC_7721_4	4093	chr17	78143765	78144222	457	1.56	0.0200501	CARD14	chr17	+	203	NR_047566	78143790	78183130	79092			This gene encodes a caspase recruitment domain-containing protein that is a member of the membrane-associated guanylate kinase (MAGUK) family of proteins. Members of this protein family are scaffold proteins that are involved in a diverse array of cellular processes including cellular adhesion, signal transduction and cell polarity control. This protein has been shown to specifically interact wit…	607211
HCC_7721_4	4094	chr17	79303988	79304510	522	1.56	0.0200501	TMEM105	chr17	-	225	NM_178520	79304474	79285071	284186	NP_848615	transmembrane protein 105		0
HCC_7721_4	4095	chr19	41223443	41223917	474	1.56	0.0200501	ADCK4	chr19	-	-890	NM_024876	41222790	41197433	79934	NP_079152	aarF domain-containing protein kinase 4 isoform a	This gene encodes a protein with two copies of a domain found in protein kinases. The encoded protein has a complete protein kinase catalytic domain, and a truncated domain that contains only the active and binding sites of the protein kinase domain, however, it is not known whether the protein has any kinase activity. Multiple transcript variants encoding different isoforms have been found for t…	615567
HCC_7721_4	4095	chr19	41223443	41223917	474	1.56	0.0200501	ITPKC	chr19	+	673	NM_025194	41223007	41246765	80271	NP_079470	inositol-trisphosphate 3-kinase C	This gene encodes a member of the inositol 1,4,5-trisphosphate [Ins(1,4,5)P(3)] 3-kinase family of enzymes that catalyze the phosphorylation of inositol 1,4,5-trisphosphate to 1,3,4,5-tetrakisphosphate. The encoded protein is localized to the nucleus and cytoplasm and has both nuclear import and nuclear export activity. Single nucleotide polymorphisms in this gene are associated with Kawasaki dis…	606476
HCC_7721_4	4096	chr20	23549981	23550438	457	1.55	0.0200501	CST9L	chr20	-	-823	NM_080610	23549386	23545369	128821	NP_542177	cystatin-9-like precursor	The cystatin superfamily encompasses proteins that contain multiple cystatin-like sequences. Some of the members are active cysteine protease inhibitors, while others have lost or perhaps never acquired this inhibitory activity. There are three inhibitory families in the superfamily, including the type 1 cystatins (stefins), type 2 cystatins and the kininogens. The type 2 cystatin proteins are a …	0
HCC_7721_4	4097	chr3	46734700	46735172	472	1.54	0.0200501	ALS2CL	chr3	-	258	NM_147129	46735194	46710484	259173	NP_667340	ALS2 C-terminal-like protein isoform 1		612402
HCC_7721_4	4097	chr3	46734700	46735172	472	1.54	0.0200501	ALS2CL	chr3	-	210	NM_001190707	46735146	46710484	259173	NP_001177636	ALS2 C-terminal-like protein isoform 1		612402
HCC_7721_4	4098	chr11	1854377	1855817	1440	1.12	0.0225564	SYT8	chr11	+	-442	NM_138567	1855539	1858751	90019	NP_612634	synaptotagmin-8 isoform 2		607719
HCC_7721_4	4099	chr11	7533979	7535486	1507	1.12	0.0225564	PPFIBP2	chr11	+	-262	NM_003621	7534995	7674996	8495	NP_003612	liprin-beta-2 isoform 1	This gene encodes a member of the LAR protein-tyrosine phosphatase-interacting protein (liprin) family. The encoded protein is a beta liprin and plays a role in axon guidance and neuronal synapse development by recruiting LAR protein-tyrosine phosphatases to the plasma membrane. Alternatively spliced transcript variants encoding multiple isoforms have been observed for this gene. [provided by Ref…	603142
HCC_7721_4	4100	chr14	52117644	52119122	1478	1.13	0.0225564	FRMD6-AS1	chr14	-	79	NR_037676	52118462	52116235	145438				0
HCC_7721_4	4100	chr14	52117644	52119122	1478	1.13	0.0225564	FRMD6	chr14	+	-192	NM_152330	52118575	52197444	122786	NP_689543	FERM domain-containing protein 6 isoform 1		614555
HCC_7721_4	4101	chr2	210287471	210289195	1724	1.09	0.0225564	MAP2	chr2	+	-437	NM_001039538	210288770	210598834	4133	NP_001034627	microtubule-associated protein 2 isoform 5	This gene encodes a protein that belongs to the microtubule-associated protein family. The proteins of this family are thought to be involved in microtubule assembly, which is an essential step in neurogenesis. The products of similar genes in rat and mouse are neuron-specific cytoskeletal proteins that are enriched in dentrites, implicating a role in determining and stabilizing dentritic shape d…	157130
HCC_7721_4	4102	chr7	100881267	100883075	1808	1.07	0.0225564	CLDN15	chr7	-	-70	NM_001185080	100882101	100875372	24146	NP_001172009	claudin-15	This gene encodes a member of the claudin family. Claudins are integral membrane proteins and components of tight junction strands. Tight junction strands serve as a physical barrier to prevent solutes and water from passing freely through the paracellular space between epithelial or endothelial cell sheets, and also play critical roles in maintaining cell polarity and signal transductions. Alter…	615778
HCC_7721_4	4102	chr7	100881267	100883075	1808	1.07	0.0225564	CLDN15	chr7	-	-944	NM_014343	100881227	100875372	24146	NP_055158	claudin-15	This gene encodes a member of the claudin family. Claudins are integral membrane proteins and components of tight junction strands. Tight junction strands serve as a physical barrier to prevent solutes and water from passing freely through the paracellular space between epithelial or endothelial cell sheets, and also play critical roles in maintaining cell polarity and signal transductions. Alter…	615778
HCC_7721_4	4103	chr1	241804456	241804929	473	1.51	0.0240964	OPN3	chr1	-	-991	NM_014322	241803701	241756451	23596	NP_055137	opsin-3	Opsins are members of the guanine nucleotide-binding protein (G protein)-coupled receptor superfamily. In addition to the visual opsins, mammals possess several photoreceptive non-visual opsins that are expressed in extraocular tissues. This gene, opsin 3, is strongly expressed in brain and testis and weakly expressed in liver, placenta, heart, lung, skeletal muscle, kidney, and pancreas. The gen…	606695
HCC_7721_4	4104	chr10	126715960	126716433	473	1.51	0.0240964	CTBP2	chr10	-	256	NM_022802	126716453	126676417	1488	NP_073713	C-terminal-binding protein 2 isoform 2	This gene produces alternative transcripts encoding two distinct proteins. One protein is a transcriptional repressor, while the other isoform is a major component of specialized synapses known as synaptic ribbons. Both proteins contain a NAD+ binding domain similar to NAD+-dependent 2-hydroxyacid dehydrogenases. A portion of the 3' untranslated region was used to map this gene to chromosome 21q2…	602619
HCC_7721_4	4105	chr13	99174950	99175484	534	1.47	0.0240964	STK24	chr13	-	-838	NM_003576	99174379	99102452	8428	NP_003567	serine/threonine-protein kinase 24 isoform a precursor	This gene encodes a serine/threonine protein kinase that functions upstream of mitogen-activated protein kinase (MAPK) signaling. The encoded protein is cleaved into two chains by caspases; the N-terminal fragment (MST3/N) translocates to the nucleus and promotes programmed cells death. There is a pseudogene for this gene on chromosome X. Alternative splicing results in multiple transcript varian…	604984
HCC_7721_4	4106	chr14	24866699	24867166	467	1.54	0.0240964	NYNRIN	chr14	+	-1058	NM_025081	24867991	24888494	57523	NP_079357	protein NYNRIN		0
HCC_7721_4	4107	chr14	105189355	105189808	453	1.54	0.0240964	ADSSL1	chr14	+	-951	NM_152328	105190533	105213647	122622	NP_689541	adenylosuccinate synthetase isozyme 1 isoform 2	ADSSL1 is a muscle isozyme of adenylosuccinate synthase (EC 6.3.4.4), which catalyzes the initial reaction in the conversion of inosine monophosphate (IMP) to adenosine monophosphate (AMP) (Sun et al., 2005 [PubMed 15786719]).[supplied by OMIM, Dec 2008].	612498
HCC_7721_4	4108	chr15	101458160	101458629	469	1.53	0.0240964	LRRK1	chr15	+	-1064	NM_024652	101459459	101610317	79705	NP_078928	leucine-rich repeat serine/threonine-protein kinase 1		610986
HCC_7721_4	4109	chr16	1274767	1275296	529	1.51	0.0240964	TPSG1	chr16	-	222	NM_012467	1275254	1271650	25823	NP_036599	tryptase gamma preproprotein	Tryptases comprise a family of trypsin-like serine proteases, the peptidase family S1. Tryptases are enzymatically active only as heparin-stabilized tetramers, and they are resistant to all known endogenous proteinase inhibitors. Several tryptase genes are clustered on chromosome 16p13.3. There is uncertainty regarding the number of genes in this cluster. Currently four functional genes - alpha I…	609341
HCC_7721_4	4110	chr17	1396653	1397114	461	1.51	0.0240964	MYO1C	chr17	-	-882	NM_001080779	1396001	1367479	4641	NP_001074248	unconventional myosin-Ic isoform a	This gene encodes a member of the unconventional myosin protein family, which are actin-based molecular motors. The protein is found in the cytoplasm, and one isoform with a unique N-terminus is also found in the nucleus. The nuclear isoform associates with RNA polymerase I and II and functions in transcription initiation. The mouse ortholog of this protein also functions in intracellular vesicle…	606538
HCC_7721_4	4111	chr17	14933001	14933656	655	1.51	0.0240964	CDRT7	chr17	+	-962	NR_033371	14934291	14935274	94150				0
HCC_7721_4	4112	chr19	12948794	12949429	635	1.51	0.0240964	MAST1	chr19	+	-146	NM_014975	12949258	12985766	22983	NP_055790	microtubule-associated serine/threonine-protein kinase 1		612256
HCC_7721_4	4113	chr19	49109918	49110383	465	1.51	0.0240964	SPACA4	chr19	+	151	NM_133498	49109999	49110971	171169	NP_598005	sperm acrosome membrane-associated protein 4 precursor		609932
HCC_7721_4	4114	chr2	29204037	29204595	558	1.48	0.0240964	FAM179A	chr2	+	153	NM_199280	29204163	29275096	165186	NP_954974	protein FAM179A		0
HCC_7721_4	4115	chr2	136577755	136578214	459	1.48	0.0240964	LOC100507600	chr2	+	224	NR_045486	136577760	136580657	100507600				0
HCC_7721_4	4116	chr21	45937060	45937537	477	1.51	0.0240964	TSPEAR-AS2	chr21	+	201	NR_026548	45937097	45938860	114043				0
HCC_7721_4	4117	chr3	11033352	11033895	543	1.49	0.0240964	SLC6A1	chr3	+	-795	NM_003042	11034419	11080935	6529	NP_003033	sodium- and chloride-dependent GABA transporter 1	The SLC6A1 gene encodes a gamma-aminobutyric acid (GABA) transporter, which removes GABA from the synaptic cleft (Hirunsatit et al., 2009 [PubMed 19077666]).[supplied by OMIM, Jul 2009]. Sequence Note: This RefSeq record was created from transcript and genomic sequence data to make the sequence consistent with the reference genome assembly. The genomic coordinates used for the transcript record w…	137165
HCC_7721_4	4118	chr3	46741538	46742001	463	1.49	0.0240964	TMIE	chr3	+	-1052	NM_147196	46742822	46752413	259236	NP_671729	transmembrane inner ear expressed protein precursor	This gene encodes a transmembrane inner ear protein. Studies in mouse suggest that this gene is required for normal postnatal maturation of sensory hair cells in the cochlea, including correct development of stereocilia bundles. This gene is one of multiple genes responsible for recessive non-syndromic deafness (DFNB), also known as autosomal recessive nonsyndromic hearing loss (ARNSHL), the most…	607237
HCC_7721_4	4119	chr3	50228388	50228869	481	1.49	0.0240964	GNAT1	chr3	+	-413	NM_144499	50229042	50235129	2779	NP_653082	guanine nucleotide-binding protein G(t) subunit alpha-1	Transducin is a 3-subunit guanine nucleotide-binding protein (G protein) which stimulates the coupling of rhodopsin and cGMP-phoshodiesterase during visual impulses. The transducin alpha subunits in rods and cones are encoded by separate genes. This gene encodes the alpha subunit in rods. This gene is also expressed in other cells, and has been implicated in bitter taste transduction in rat taste…	139330
HCC_7721_4	4120	chr4	2419411	2419875	464	1.51	0.0240964	ZFYVE28	chr4	-	727	NM_001172656	2420370	2271323	57732	NP_001166127	lateral signaling target protein 2 homolog isoform 3		614176
HCC_7721_4	4120	chr4	2419411	2419875	464	1.51	0.0240964	CFAP99	chr4	+	-1028	NM_001193282	2420671	2464690	402160	NP_001180211	cilia- and flagella-associated protein 99		0
HCC_7721_4	4121	chr5	140043912	140044375	463	1.47	0.0240964	WDR55	chr5	+	-239	NM_017706	140044383	140050553	54853	NP_060176	WD repeat-containing protein 55		0
HCC_7721_4	4122	chrY	9638519	9638987	468	1.58	0.0240964	TTTY22	chrY	+	-8	NR_001539	9638761	9650854	252954				0
HCC_7721_4	4123	chr1	45476520	45477624	1104	1.41	0.0258698	HECTD3	chr1	-	-45	NM_024602	45477027	45468219	79654	NP_078878	E3 ubiquitin-protein ligase HECTD3	The protein encoded by this gene transfers ubiquitin from an E2 ubiquitin-conjugating enzyme to targeted substrates, leading to the degradation of those substrates. The encoded protein has been shown to transfer ubiquitin to TRIOBP to facilitate cell cycle progression, and to STX8. [provided by RefSeq, Dec 2012]. Sequence Note: This RefSeq record was created from transcript and genomic sequence d…	0
HCC_7721_4	4123	chr1	45476520	45477624	1104	1.41	0.0258698	UROD	chr1	+	-732	NM_000374	45477804	45481341	7389	NP_000365	uroporphyrinogen decarboxylase	This gene encodes an enzyme in the heme biosynthetic pathway. This enzyme is responsible for catalyzing the conversion of uroporphyrinogen to coproporphyrinogen through the removal of four carboxymethyl side chains. Mutations and deficiency in this enzyme are known to cause familial porphyria cutanea tarda and hepatoerythropoetic porphyria.[provided by RefSeq, Aug 2010].	613521
HCC_7721_4	4124	chr1	53685864	53686628	764	1.41	0.0258698	C1orf123	chr1	-	43	NM_017887	53686289	53679771	54987	NP_060357	UPF0587 protein C1orf123		0
HCC_7721_4	4125	chr10	49208187	49209079	892	1.41	0.0258698	FAM25C	chr10	-	-808	NM_001137548	49207825	49203354	644054	NP_001131020	protein FAM25C		0
HCC_7721_4	4125	chr10	49208187	49209079	892	1.41	0.0258698	FAM25G	chr10	-	-808	NM_001137549	49207825	49203372	100133093	NP_001131021	protein FAM25G		0
HCC_7721_4	4126	chr10	54073552	54074233	681	1.41	0.0258698	DKK1	chr10	+	-147	NM_012242	54074040	54077417	22943	NP_036374	dickkopf-related protein 1 precursor	This gene encodes a protein that is a member of the dickkopf family. It is a secreted protein with two cysteine rich regions and is involved in embryonic development through its inhibition of the WNT signaling pathway. Elevated levels of DKK1 in bone marrow plasma and peripheral blood is associated with the presence of osteolytic bone lesions in patients with multiple myeloma. [provided by RefSeq…	605189
HCC_7721_4	4126	chr10	54073552	54074233	681	1.41	0.0258698	PRKG1-AS1	chr10	-	-4	NR_038277	54073888	54056607	100506939				0
HCC_7721_4	4127	chr12	129337417	129338180	763	1.37	0.0258698	GLT1D1	chr12	+	-281	NM_144669	129338080	129469509	144423	NP_653270	glycosyltransferase 1 domain-containing protein 1 precursor		0
HCC_7721_4	4128	chr14	52733895	52734574	679	1.44	0.0258698	PTGDR	chr14	+	-195	NM_000953	52734430	52743442	5729	NP_000944	prostaglandin D2 receptor isoform 1	This gene encodes a member of the guanine nucleotide-binding protein (G protein)-coupled receptor (GPCR) superfamily. The receptors are seven-pass transmembrane proteins that respond to extracellular cues and activate intracellular signal transduction pathways. This protein is reported to be a receptor for prostaglandin D2, which is a mediator of allergic inflammation and allergic airway inflamma…	604687
HCC_7721_4	4129	chr15	63892528	63893317	789	1.43	0.0258698	USP3-AS1	chr15	-	103	NR_034080	63893026	63879908	100130855				0
HCC_7721_4	4130	chr16	2031558	2032310	752	1.41	0.0258698	NOXO1	chr16	-	-384	NM_172168	2031550	2028917	124056	NP_751908	NADPH oxidase organizer 1 isoform c	This gene encodes an NADPH oxidase (NOX) organizer, which positively regulates NOX1 and NOX3. The protein contains a PX domain and two SH3 domains. Alternatively spliced transcript variants encoding multiple isoforms have been observed for this gene. [provided by RefSeq, Jun 2012].	611256
HCC_7721_4	4131	chr16	57405438	57406175	737	1.41	0.0258698	CX3CL1	chr16	+	-606	NM_002996	57406413	57418956	6376	NP_002987	fractalkine precursor		601880
HCC_7721_4	4132	chr16	81643878	81644832	954	1.41	0.0258698	MIR6504	chr16	+	-597	NR_106759	81644952	81645013	102465251			microRNAs (miRNAs) are short (20-24 nt) non-coding RNAs that are involved in post-transcriptional regulation of gene expression in multicellular organisms by affecting both the stability and translation of mRNAs. miRNAs are transcribed by RNA polymerase II as part of capped and polyadenylated primary transcripts (pri-miRNAs) that can be either protein-coding or non-coding. The primary transcript …	0
HCC_7721_4	4133	chr17	79979982	79980667	685	1.41	0.0258698	LRRC45	chr17	+	-954	NM_144999	79981279	79989027	201255	NP_659436	leucine-rich repeat-containing protein 45		0
HCC_7721_4	4133	chr17	79979982	79980667	685	1.41	0.0258698	STRA13	chr17	-	460	NM_144998	79980785	79976578	201254	NP_659435	centromere protein X isoform 2		615128
HCC_7721_4	4134	chr19	19625724	19626407	683	1.41	0.0258698	NDUFA13	chr19	+	-952	NM_015965	19627018	19639013	51079	NP_057049	NADH dehydrogenase [ubiquinone] 1 alpha subcomplex subunit 13	This gene encodes a subunit of the mitochondrial membrane respiratory chain NADH dehydrogenase (Complex I), which functions in the transfer of electrons from NADH to the respiratory chain. The protein is required for complex I assembly and electron transfer activity. The protein binds the signal transducers and activators of transcription 3 (STAT3) transcription factor, and can function as a tumo…	609435
HCC_7721_4	4134	chr19	19625724	19626407	683	1.41	0.0258698	TSSK6	chr19	-	403	NM_032037	19626469	19625027	83983	NP_114426	testis-specific serine/threonine-protein kinase 6	This intronless gene encodes a member of the CAMK (calcium/calmodulin-dependent) serine/threonine protein kinase family. The encoded kinase has a broad expression pattern but is described as testis-specific due to effects on fertility. Male mice which lack the gene encoding a highly similar protein are sterile and have morphologically abnormal sperm. [provided by RefSeq, Jan 2012].	610712
HCC_7721_4	4135	chr19	34174931	34175862	931	1.41	0.0258698	CHST8	chr19	+	-36	NM_022467	34175433	34264414	64377	NP_071912	carbohydrate sulfotransferase 8	The protein encoded by this gene belongs to the sulfotransferase 2 family. It is predominantly expressed in the pituitary gland, and is localized to the golgi membrane. This protein catalyzes the transfer of sulfate to position 4 of non-reducing N-acetylgalactosamine (GalNAc) residues in both N-glycans and O-glycans. It is responsible for sulfation of GalNAc on luteinizing hormone (LH), which is …	610190
HCC_7721_4	4136	chr2	128405329	128406016	687	1.39	0.0258698	LIMS2	chr2	-	155	NM_001256542	128405828	128395995	55679	NP_001243471	LIM and senescent cell antigen-like-containing domain protein 2 isoform 4	This gene encodes a member of a small family of focal adhesion proteins which interacts with ILK (integrin-linked kinase), a protein which effects protein-protein interactions with the extraceullar matrix. The encoded protein has five LIM domains, each domain forming two zinc fingers, which permit interactions which regulate cell shape and migration. A pseudogene of this gene is located on chromo…	607908
HCC_7721_4	4137	chr20	34116986	34117659	673	1.4	0.0258698	C20orf173	chr20	-	158	NM_001145350	34117481	34114798	140873	NP_001138822	uncharacterized protein C20orf173 precursor		0
HCC_7721_4	4138	chr3	50648261	50648939	678	1.39	0.0258698	MAPKAPK3	chr3	+	-692	NM_001243926	50649292	50686728	7867	NP_001230855	MAP kinase-activated protein kinase 3	This gene encodes a member of the Ser/Thr protein kinase family. This kinase functions as a mitogen-activated protein kinase (MAP kinase)- activated protein kinase. MAP kinases are also known as extracellular signal-regulated kinases (ERKs), act as an integration point for multiple biochemical signals. This kinase was shown to be activated by growth inducers and stress stimulation of cells. In vi…	602130
HCC_7721_4	4138	chr3	50648261	50648939	678	1.39	0.0258698	CISH	chr3	-	662	NM_145071	50649262	50643884	1154	NP_659508	cytokine-inducible SH2-containing protein isoform 2	The protein encoded by this gene contains a SH2 domain and a SOCS box domain. The protein thus belongs to the cytokine-induced STAT inhibitor (CIS), also known as suppressor of cytokine signaling (SOCS) or STAT-induced STAT inhibitor (SSI), protein family. CIS family members are known to be cytokine-inducible negative regulators of cytokine signaling. The expression of this gene can be induced by…	602441
HCC_7721_4	4139	chr3	52231536	52232431	895	1.39	0.0258698	ALAS1	chr3	+	-114	NM_199166	52232098	52248343	211	NP_954635	5-aminolevulinate synthase, nonspecific, mitochondrial precursor	This gene encodes the mitochondrial enzyme which is catalyzes the rate-limiting step in heme (iron-protoporphyrin) biosynthesis. The enzyme encoded by this gene is the housekeeping enzyme; a separate gene encodes a form of the enzyme that is specific for erythroid tissue. The level of the mature encoded protein is regulated by heme: high levels of heme down-regulate the mature enzyme in mitochond…	125290
HCC_7721_4	4140	chr4	6556948	6557625	677	1.41	0.0258698	PPP2R2C	chr4	-	118	NM_001206995	6557405	6322304	5522	NP_001193924	protein phosphatase 2, regulatory subunit B, gamma isoform c	The product of this gene belongs to the phosphatase 2 regulatory subunit B family. Protein phosphatase 2 is one of the four major Ser/Thr phosphatases, and it is implicated in the negative control of cell growth and division. It consists of a common heteromeric core enzyme, which is composed of a catalytic subunit and a constant regulatory subunit, that associates with a variety of regulatory sub…	605997
HCC_7721_4	4141	chr4	114683024	114683695	671	1.41	0.0258698	CAMK2D	chr4	-	-276	NM_172128	114683083	114372187	817	NP_742126	calcium/calmodulin-dependent protein kinase type II subunit delta isoform 2	The product of this gene belongs to the serine/threonine protein kinase family and to the Ca(2+)/calmodulin-dependent protein kinase subfamily. Calcium signaling is crucial for several aspects of plasticity at glutamatergic synapses. In mammalian cells, the enzyme is composed of four different chains: alpha, beta, gamma, and delta. The product of this gene is a delta chain. Alternative splicing r…	607708
HCC_7721_4	4142	chr5	139492628	139493606	978	1.38	0.0258698	PURA	chr5	+	-590	NM_005859	139493707	139499001	5813	NP_005850	transcriptional activator protein Pur-alpha	This gene product is a sequence-specific, single-stranded DNA-binding protein. It binds preferentially to the single strand of the purine-rich element termed PUR, which is present at origins of replication and in gene flanking regions in a variety of eukaryotes from yeasts through humans. Thus, it is implicated in the control of both DNA replication and transcription. Deletion of this gene has be…	600473
HCC_7721_4	4143	chr8	21915383	21916049	666	1.4	0.0258698	DMTN	chr8	+	-939	NM_001302816	21916655	21940038	2039	NP_001289745	dematin isoform 2	The protein encoded by this gene is an actin binding and bundling protein that plays a structural role in erythrocytes, by stabilizing and attaching the spectrin/actin cytoskeleton to the erythrocyte membrane in a phosphorylation-dependent manner. This protein contains a core domain in the N-terminus, and a headpiece domain in the C-terminus that binds F-actin. When purified from erythrocytes, th…	125305
HCC_7721_4	4143	chr8	21915383	21916049	666	1.4	0.0258698	DMTN	chr8	+	342	NM_001114135	21915374	21940038	2039	NP_001107607	dematin isoform 1	The protein encoded by this gene is an actin binding and bundling protein that plays a structural role in erythrocytes, by stabilizing and attaching the spectrin/actin cytoskeleton to the erythrocyte membrane in a phosphorylation-dependent manner. This protein contains a core domain in the N-terminus, and a headpiece domain in the C-terminus that binds F-actin. When purified from erythrocytes, th…	125305
HCC_7721_4	4144	chrX	153715372	153716114	742	1.41	0.0258698	UBL4A	chrX	-	-734	NM_014235	153715009	153712055	8266	NP_055050	ubiquitin-like protein 4A		312070
HCC_7721_4	4145	chr15	101084437	101085594	1157	1.22	0.0263158	CERS3	chr15	-	-90	NM_178842	101084925	100940599	204219	NP_849164	ceramide synthase 3 isoform 2		615276
HCC_7721_4	4145	chr15	101084437	101085594	1157	1.22	0.0263158	CERS3	chr15	-	-484	NM_001290341	101084531	100940599	204219	NP_001277270	ceramide synthase 3 isoform 1		615276
HCC_7721_4	4146	chr19	42211238	42212616	1378	1.21	0.0263158	CEACAM5	chr19	+	-602	NM_004363	42212529	42234341	1048	NP_004354	carcinoembryonic antigen-related cell adhesion molecule 5 preproprotein	Members of the CEACAM subfamily, including CEACAM5, belong to the CEA gene family. For general information on the CEA gene family, see CEACAM1 (MIM 109770).[supplied by OMIM, Oct 2009].	114890
HCC_7721_4	4147	chr1	155034928	155036277	1349	1	0.0263158	LOC100505666	chr1	-	864	NR_040773	155036467	155017667	100505666				0
HCC_7721_4	4147	chr1	155034928	155036277	1349	1	0.0263158	EFNA4	chr1	+	-609	NM_182689	155036212	155042029	1945	NP_872631	ephrin-A4 isoform b precursor	This gene encodes a member of the ephrin (EPH) family. The ephrins and EPH-related receptors comprise the largest subfamily of receptor protein-tyrosine kinases and have been implicated in mediating developmental events, especially in the nervous system and in erythropoiesis. Based on their structures and sequence relationships, ephrins are divided into the ephrin-A (EFNA) class, which are anchor…	601380
HCC_7721_4	4148	chr12	49318385	49319715	1330	0.98	0.0263158	FKBP11	chr12	-	280	NM_016594	49319330	49315741	51303	NP_057678	peptidyl-prolyl cis-trans isomerase FKBP11 isoform 1 precursor	FKBP11 belongs to the FKBP family of peptidyl-prolyl cis/trans isomerases, which catalyze the folding of proline-containing polypeptides. The peptidyl-prolyl isomerase activity of FKBP proteins is inhibited by the immunosuppressant compounds FK506 and rapamycin (Rulten et al., 2006 [PubMed 16596453]).[supplied by OMIM, Mar 2008].	610571
HCC_7721_4	4148	chr12	49318385	49319715	1330	0.98	0.0263158	FKBP11	chr12	-	-386	NM_001143781	49318664	49315741	51303	NP_001137253	peptidyl-prolyl cis-trans isomerase FKBP11 isoform 2	FKBP11 belongs to the FKBP family of peptidyl-prolyl cis/trans isomerases, which catalyze the folding of proline-containing polypeptides. The peptidyl-prolyl isomerase activity of FKBP proteins is inhibited by the immunosuppressant compounds FK506 and rapamycin (Rulten et al., 2006 [PubMed 16596453]).[supplied by OMIM, Mar 2008].	610571
HCC_7721_4	4149	chr12	49365178	49366594	1416	0.98	0.0263158	WNT10B	chr12	-	-245	NM_003394	49365641	49359122	7480	NP_003385	protein Wnt-10b precursor	The WNT gene family consists of structurally related genes which encode secreted signaling proteins. These proteins have been implicated in oncogenesis and in several developmental processes, including regulation of cell fate and patterning during embryogenesis. This gene is a member of the WNT gene family. It may be involved in breast cancer, and its protein signaling is likely a molecular switc…	601906
HCC_7721_4	4150	chr15	78286077	78287627	1550	1.02	0.0263158	LOC91450	chr15	-	-285	NR_026998	78286567	78285574	91450				0
HCC_7721_4	4151	chr22	43040145	43041247	1102	1.03	0.0263158	CYB5R3	chr22	-	-56	NM_001171660	43040640	43013845	1727	NP_001165131	NADH-cytochrome b5 reductase 3 isoform 3	This gene encodes cytochrome b5 reductase, which includes a membrane-bound form in somatic cells (anchored in the endoplasmic reticulum, mitochondrial and other membranes) and a soluble form in erythrocytes. The membrane-bound form exists mainly on the cytoplasmic side of the endoplasmic reticulum and functions in desaturation and elongation of fatty acids, in cholesterol biosynthesis, and in dru…	613213
HCC_7721_4	4152	chr9	130910642	130912056	1414	1.01	0.0263158	LCN2	chr9	+	-382	NM_005564	130911731	130915734	3934	NP_005555	neutrophil gelatinase-associated lipocalin precursor		600181
HCC_7721_4	4153	chrX	153058750	153060075	1325	1	0.0263158	IDH3G	chrX	-	565	NM_004135	153059978	153051220	3421	NP_004126	isocitrate dehydrogenase [NAD] subunit gamma, mitochondrial isoform a precursor	Isocitrate dehydrogenases catalyze the oxidative decarboxylation of isocitrate to 2-oxoglutarate. These enzymes belong to two distinct subclasses, one of which utilizes NAD(+) as the electron acceptor and the other NADP(+). Five isocitrate dehydrogenases have been reported: three NAD(+)-dependent isocitrate dehydrogenases, which localize to the mitochondrial matrix, and two NADP(+)-dependent isoc…	300089
HCC_7721_4	4153	chrX	153058750	153060075	1325	1	0.0263158	SSR4	chrX	+	-216	NM_001204527	153059629	153063967	6748	NP_001191456	translocon-associated protein subunit delta isoform 3 precursor	This gene encodes the delta subunit of the translocon-associated protein complex which is involved in translocating proteins across the endoplasmic reticulum membrane. The encoded protein is located in the Xq28 region and is arranged in a compact head-to-head manner with the isocitrate dehydrogenase 3 (NAD+) gamma gene and both genes are driven by a CpG-embedded bidirectional promoter. Alternate …	300090
HCC_7721_4	4153	chrX	153058750	153060075	1325	1	0.0263158	SSR4	chrX	+	-605	NM_006280	153060018	153063967	6748	NP_006271	translocon-associated protein subunit delta isoform 2 precursor	This gene encodes the delta subunit of the translocon-associated protein complex which is involved in translocating proteins across the endoplasmic reticulum membrane. The encoded protein is located in the Xq28 region and is arranged in a compact head-to-head manner with the isocitrate dehydrogenase 3 (NAD+) gamma gene and both genes are driven by a CpG-embedded bidirectional promoter. Alternate …	300090
HCC_7721_4	4153	chrX	153058750	153060075	1325	1	0.0263158	SSR4	chrX	+	-490	NM_001204526	153059903	153063967	6748	NP_001191455	translocon-associated protein subunit delta isoform 1 precursor	This gene encodes the delta subunit of the translocon-associated protein complex which is involved in translocating proteins across the endoplasmic reticulum membrane. The encoded protein is located in the Xq28 region and is arranged in a compact head-to-head manner with the isocitrate dehydrogenase 3 (NAD+) gamma gene and both genes are driven by a CpG-embedded bidirectional promoter. Alternate …	300090
HCC_7721_4	4154	chr22	32599749	32601887	2138	0.93	0.0263158	RFPL2	chr22	-	-100	NM_001159545	32600718	32586421	10739	NP_001153017	ret finger protein-like 2 isoform 3		605969
HCC_7721_4	4154	chr22	32599749	32601887	2138	0.93	0.0263158	RFPL2	chr22	-	-1354	NM_001098527	32599464	32586421	10739	NP_001091997	ret finger protein-like 2 isoform 2		605969
HCC_7721_4	4154	chr22	32599749	32601887	2138	0.93	0.0263158	RFPL2	chr22	-	-2281	NM_001159546	32598537	32586421	10739	NP_001153018	ret finger protein-like 2 isoform 3		605969
HCC_7721_4	4155	chr1	24882139	24882693	554	1.46	0.0273088	LOC100506985	chr1	-	99	NR_109781	24882515	24865763	100506985				0
HCC_7721_4	4155	chr1	24882139	24882693	554	1.46	0.0273088	NCMAP	chr1	+	-150	NM_001010980	24882566	24935818	400746	NP_001010980	noncompact myelin-associated protein		0
HCC_7721_4	4156	chr1	49243217	49243680	463	1.46	0.0273088	BEND5	chr1	-	-807	NM_024603	49242641	49193194	79656	NP_078879	BEN domain-containing protein 5 isoform 1		0
HCC_7721_4	4157	chr1	154842363	154842833	470	1.46	0.0273088	KCNN3	chr1	-	156	NM_002249	154842754	154669941	3782	NP_002240	small conductance calcium-activated potassium channel protein 3 isoform a	Action potentials in vertebrate neurons are followed by an afterhyperpolarization (AHP) that may persist for several seconds and may have profound consequences for the firing pattern of the neuron. Each component of the AHP is kinetically distinct and is mediated by different calcium-activated potassium channels. This gene belongs to the KCNN family of potassium channels. It encodes an integral m…	602983
HCC_7721_4	4158	chr10	18948116	18948594	478	1.46	0.0273088	ARL5B	chr10	+	43	NM_178815	18948312	18966940	221079	NP_848930	ADP-ribosylation factor-like protein 5B	ARL5B (ARL8) belongs to a family of proteins that are structurally similar to ADP-ribosylation factors (ARFs; see MIM 103180). ARLs and ARFs are part of the RAS superfamily of regulatory GTPases.[supplied by OMIM, Nov 2010]. ##Evidence-Data-START## Transcript exon combination :: BC024163.1, AF494061.1 [ECO:0000332] RNAseq introns :: single sample supports all introns ERS025081, ERS025082 [ECO:000…	608909
HCC_7721_4	4159	chr11	914758	915216	458	1.48	0.0273088	CHID1	chr11	-	71	NM_001142675	915058	867858	66005	NP_001136147	chitinase domain-containing protein 1 isoform a precursor		615692
HCC_7721_4	4160	chr11	67182494	67182952	458	1.48	0.0273088	CARNS1	chr11	+	-425	NM_001166222	67183148	67193078	57571	NP_001159694	carnosine synthase 1 isoform 1	CARNS1 (EC 6.3.2.11), a member of the ATP-grasp family of ATPases, catalyzes the formation of carnosine (beta-alanyl-L-histidine) and homocarnosine (gamma-aminobutyryl-L-histidine), which are found mainly in skeletal muscle and the central nervous system, respectively (Drozak et al., 2010 [PubMed 20097752]).[supplied by OMIM, Apr 2010].	613368
HCC_7721_4	4161	chr12	54368264	54368739	475	1.42	0.0273088	HOTAIR	chr12	-	238	NR_047517	54368740	54356091	100124700			This gene is located within the Homeobox C (HOXC) gene cluster on chromosome 12 and is co-expressed with HOXC genes. It represses transcription of HOXD genes on chromosome 2 in trans. This gene is shuttled from chromosome 12 to chromosome 2 by a component of Polycomb Repressive Complex 2 (PRC2). This gene interacts with both PRC2 and lysine specific demethylase 1 (LSD1) complexes through its 5' a…	611400
HCC_7721_4	4162	chr17	7348234	7348713	479	1.46	0.0273088	CHRNB1	chr17	+	68	NM_000747	7348405	7360932	1140	NP_000738	acetylcholine receptor subunit beta precursor	The muscle acetylcholine receptor is composed of five subunits: two alpha subunits and one beta, one gamma, and one delta subunit. This gene encodes the beta subunit of the acetylcholine receptor. The acetylcholine receptor changes conformation upon acetylcholine binding leading to the opening of an ion-conducting channel across the plasma membrane. Mutations in this gene are associated with slow…	100710
HCC_7721_4	4163	chr17	17717587	17718051	464	1.46	0.0273088	MIR33B	chr17	-	-574	NR_030361	17717245	17717149	693120			microRNAs (miRNAs) are short (20-24 nt) non-coding RNAs that are involved in post-transcriptional regulation of gene expression in multicellular organisms by affecting both the stability and translation of mRNAs. miRNAs are transcribed by RNA polymerase II as part of capped and polyadenylated primary transcripts (pri-miRNAs) that can be either protein-coding or non-coding. The primary transcript …	613486
HCC_7721_4	4163	chr17	17717587	17718051	464	1.46	0.0273088	MIR6777	chr17	-	-960	NR_106835	17716859	17716793	102465466			microRNAs (miRNAs) are short (20-24 nt) non-coding RNAs that are involved in post-transcriptional regulation of gene expression in multicellular organisms by affecting both the stability and translation of mRNAs. miRNAs are transcribed by RNA polymerase II as part of capped and polyadenylated primary transcripts (pri-miRNAs) that can be either protein-coding or non-coding. The primary transcript …	0
HCC_7721_4	4164	chr17	78151933	78152392	459	1.46	0.0273088	CARD14	chr17	+	-143	NM_024110	78152306	78183130	79092	NP_077015	caspase recruitment domain-containing protein 14 isoform 1	This gene encodes a caspase recruitment domain-containing protein that is a member of the membrane-associated guanylate kinase (MAGUK) family of proteins. Members of this protein family are scaffold proteins that are involved in a diverse array of cellular processes including cellular adhesion, signal transduction and cell polarity control. This protein has been shown to specifically interact wit…	607211
HCC_7721_4	4165	chr19	1822053	1822517	464	1.46	0.0273088	LOC100288123	chr19	+	198	NR_034114	1822087	1824542	100288123				0
HCC_7721_4	4166	chr19	52227861	52228383	522	1.46	0.0273088	HAS1	chr19	-	-877	NM_001523	52227245	52216364	3036	NP_001514	hyaluronan synthase 1 isoform 1	Hyaluronan or hyaluronic acid (HA) is a high molecular weight unbranched polysaccharide synthesized by a wide variety of organisms from bacteria to mammals, and is a constituent of the extracellular matrix. It consists of alternating glucuronic acid and N-acetylglucosamine residues that are linked by beta-1-3 and beta-1-4 glycosidic bonds. HA is synthesized by membrane-bound synthase at the inner…	601463
HCC_7721_4	4167	chr20	33880416	33880885	469	1.45	0.0273088	FAM83C	chr20	-	-425	NM_178468	33880225	33873533	128876	NP_848563	protein FAM83C		0
HCC_7721_4	4168	chr22	39641774	39642237	463	1.49	0.0273088	PDGFB	chr22	-	-1048	NM_002608	39640957	39619684	5155	NP_002599	platelet-derived growth factor subunit B isoform 1 preproprotein	The protein encoded by this gene is a member of the platelet-derived growth factor family. The four members of this family are mitogenic factors for cells of mesenchymal origin and are characterized by a motif of eight cysteines. This gene product can exist either as a homodimer (PDGF-BB) or as a heterodimer with the platelet-derived growth factor alpha polypeptide (PDGF-AB), where the dimers are…	190040
HCC_7721_4	4169	chr6	10694538	10695038	500	1.44	0.0273088	C6orf52	chr6	-	51	NM_001145020	10694839	10671650	347744	NP_001138492	putative uncharacterized protein C6orf52		0
HCC_7721_4	4169	chr6	10694538	10695038	500	1.44	0.0273088	C6orf52	chr6	-	242	NR_026736	10695030	10671650	347744				0
HCC_7721_4	4169	chr6	10694538	10695038	500	1.44	0.0273088	PAK1IP1	chr6	+	-399	NM_017906	10695187	10709970	55003	NP_060376	p21-activated protein kinase-interacting protein 1		607811
HCC_7721_4	4170	chr6	31683111	31683560	449	1.44	0.0273088	LY6G6D	chr6	+	203	NM_021246	31683132	31685581	58530	NP_067069	lymphocyte antigen 6 complex locus protein G6d precursor	LY6G6D belongs to a cluster of leukocyte antigen-6 (LY6) genes located in the major histocompatibility complex (MHC) class III region on chromosome 6. Members of the LY6 superfamily typically contain 70 to 80 amino acids, including 8 to 10 cysteines. Most LY6 proteins are attached to the cell surface by a glycosylphosphatidylinositol (GPI) anchor that is directly involved in signal transduction (…	606038
HCC_7721_4	4170	chr6	31683111	31683560	449	1.44	0.0273088	LY6G6E	chr6	-	-1493	NR_024541	31681842	31679752	79136			LY6G6E belongs to a cluster of leukocyte antigen-6 (LY6) genes located in the major histocompatibility complex (MHC) class III region on chromosome 6. Members of the LY6 superfamily typically contain 70 to 80 amino acids, including 8 to 10 cysteines. Most LY6 proteins are attached to the cell surface by a glycosylphosphatidylinositol (GPI) anchor that is directly involved in signal transduction (…	610437
HCC_7721_4	4171	chr7	90032649	90033098	449	1.41	0.0273088	CLDN12	chr7	+	226	NM_012129	90032647	90045268	9069	NP_036261	claudin-12	This gene encodes a member of the claudin family. Claudins are integral membrane proteins and components of tight junction strands. Tight junction strands serve as a physical barrier to prevent solutes and water from passing freely through the paracellular space between epithelial or endothelial cell sheets, and also play critical roles in maintaining cell polarity and signal transductions. This …	611232
HCC_7721_4	4172	chr7	100769413	100769936	523	1.41	0.0273088	SERPINE1	chr7	+	-694	NM_000602	100770369	100782547	5054	NP_000593	plasminogen activator inhibitor 1 precursor	This gene encodes a member of the serine proteinase inhibitor (serpin) superfamily. This member is the principal inhibitor of tissue plasminogen activator (tPA) and urokinase (uPA), and hence is an inhibitor of fibrinolysis. Defects in this gene are the cause of plasminogen activator inhibitor-1 deficiency (PAI-1 deficiency), and high concentrations of the gene product are associated with thrombo…	173360
HCC_7721_4	4173	chr7	128469320	128469786	466	1.41	0.0273088	FLNC	chr7	+	-929	NM_001127487	128470482	128499328	2318	NP_001120959	filamin-C isoform b	This gene encodes one of three related filamin genes, specifically gamma filamin. These filamin proteins crosslink actin filaments into orthogonal networks in cortical cytoplasm and participate in the anchoring of membrane proteins for the actin cytoskeleton. Three functional domains exist in filamin: an N-terminal filamentous actin-binding domain, a C-terminal self-association domain, and a memb…	102565
HCC_7721_4	4174	chr8	143279546	143280074	528	1.45	0.0273088	LINC00051	chr8	+	94	NR_024378	143279716	143290364	619434				0
HCC_7721_4	4175	chrX	16731831	16732295	464	1.46	0.0273088	CTPS2	chrX	-	-961	NM_019857	16731102	16606121	56474	NP_062831	CTP synthase 2	The protein encoded by this gene catalyzes the formation of CTP from UTP with the concomitant deamination of glutamine to glutamate. This protein is the rate-limiting enzyme in the synthesis of cytosine nucleotides, which play an important role in various metabolic processes and provide the precursors necessary for the synthesis of RNA and DNA. Cancer cells that exhibit increased cell proliferati…	300380
HCC_7721_4	4175	chrX	16731831	16732295	464	1.46	0.0273088	CTPS2	chrX	-	-1262	NM_175859	16730801	16606121	56474	NP_787055	CTP synthase 2	The protein encoded by this gene catalyzes the formation of CTP from UTP with the concomitant deamination of glutamine to glutamate. This protein is the rate-limiting enzyme in the synthesis of cytosine nucleotides, which play an important role in various metabolic processes and provide the precursors necessary for the synthesis of RNA and DNA. Cancer cells that exhibit increased cell proliferati…	300380
HCC_7721_4	4176	chrX	62974662	62975122	460	1.46	0.0273088	ARHGEF9	chrX	-	139	NM_015185	62975031	62854847	23229	NP_056000	rho guanine nucleotide exchange factor 9 isoform 1	The protein encoded by this gene is a Rho-like GTPase that switches between the active (GTP-bound) state and inactive (GDP-bound) state to regulate CDC42 and other genes. Defects in this gene are a cause of startle disease with epilepsy (STHEE), also known as hyperekplexia with epilepsy. Three transcript variants encoding different isoforms have been found for this gene.[provided by RefSeq, Mar 2…	300429
HCC_7721_4	4177	chrX	152086241	152086768	527	1.46	0.0273088	ZNF185	chrX	+	96	NM_001178113	152086408	152142025	7739	NP_001171584	zinc finger protein 185 isoform 7	Zinc-finger proteins bind nucleic acids and play important roles in various cellular functions, including cell proliferation, differentiation, and apoptosis. This gene encodes a LIM-domain zinc finger protein. The LIM domain is composed of two contiguous zinc finger domains, separated by a two-amino acid residue hydrophobic linker. The LIM domain mediates protein:protein interactions. Multiple al…	300381
HCC_7721_4	4178	chr17	76125224	76126595	1371	1.06	0.0292398	TMC6	chr17	-	-1048	NM_001127198	76124861	76108998	11322	NP_001120670	transmembrane channel-like protein 6	Epidermodysplasia verruciformis (EV) is an autosomal recessive dermatosis characterized by abnormal susceptibility to human papillomaviruses (HPVs) and a high rate of progression to squamous cell carcinoma on sun-exposed skin. EV is caused by mutations in either of two adjacent genes located on chromosome 17q25.3. Both of these genes encode integral membrane proteins that localize to the endoplas…	605828
HCC_7721_4	4178	chr17	76125224	76126595	1371	1.06	0.0292398	TMC8	chr17	+	-948	NM_152468	76126858	76139049	147138	NP_689681	transmembrane channel-like protein 8	Epidermodysplasia verruciformis (EV) is an autosomal recessive dermatosis characterized by abnormal susceptibility to human papillomaviruses (HPVs) and a high rate of progression to squamous cell carcinoma on sun-exposed skin. EV is caused by mutations in either of two adjacent genes located on chromosome 17q25.3. Both of these genes encode integral membrane proteins that localize to the endoplas…	605829
HCC_7721_4	4179	chr4	3577298	3579022	1724	1.06	0.0292398	LINC00955	chr4	+	-435	NR_040045	3578595	3592712	285492				0
HCC_7721_4	4180	chr1	1369680	1370607	927	1.36	0.0293138	VWA1	chr1	+	-758	NM_022834	1370902	1378262	64856	NP_073745	von Willebrand factor A domain-containing protein 1 isoform 1 precursor	VWA1 belongs to the von Willebrand factor (VWF; MIM 613160) A (VWFA) domain superfamily of extracellular matrix proteins and appears to play a role in cartilage structure and function (Fitzgerald et al., 2002 [PubMed 12062410]).[supplied by OMIM, Nov 2010].	611901
HCC_7721_4	4180	chr1	1369680	1370607	927	1.36	0.0293138	LOC102724312	chr1	-	-190	NR_125996	1369953	1365536	102724312				0
HCC_7721_4	4181	chr1	20250581	20251240	659	1.36	0.0293138	PLA2G2E	chr1	-	-800	NM_014589	20250110	20246799	30814	NP_055404	group IIE secretory phospholipase A2 precursor		0
HCC_7721_4	4182	chr1	66257674	66258396	722	1.36	0.0293138	PDE4B	chr1	+	-820	NM_002600	66258855	66840262	5142	NP_002591	cAMP-specific 3',5'-cyclic phosphodiesterase 4B isoform 1	This gene is a member of the type IV, cyclic AMP (cAMP)-specific, cyclic nucleotide phosphodiesterase (PDE) family. Cyclic nucleotides are important second messengers that regulate and mediate a number of cellular responses to extracellular signals, such as hormones, light, and neurotransmitters. The cyclic nucleotide phosphodiesterases (PDEs) regulate the cellular concentrations of cyclic nucleo…	600127
HCC_7721_4	4182	chr1	66257674	66258396	722	1.36	0.0293138	PDE4B	chr1	+	-157	NM_001037341	66258192	66840262	5142	NP_001032418	cAMP-specific 3',5'-cyclic phosphodiesterase 4B isoform 1	This gene is a member of the type IV, cyclic AMP (cAMP)-specific, cyclic nucleotide phosphodiesterase (PDE) family. Cyclic nucleotides are important second messengers that regulate and mediate a number of cellular responses to extracellular signals, such as hormones, light, and neurotransmitters. The cyclic nucleotide phosphodiesterases (PDEs) regulate the cellular concentrations of cyclic nucleo…	600127
HCC_7721_4	4183	chr12	52304826	52305501	675	1.32	0.0293138	ACVRL1	chr12	+	-948	NM_001077401	52306112	52317145	94	NP_001070869	serine/threonine-protein kinase receptor R3 precursor	This gene encodes a type I cell-surface receptor for the TGF-beta superfamily of ligands. It shares with other type I receptors a high degree of similarity in serine-threonine kinase subdomains, a glycine- and serine-rich region (called the GS domain) preceding the kinase domain, and a short C-terminal tail. The encoded protein, sometimes termed ALK1, shares similar domain structures with other c…	601284
HCC_7721_4	4184	chr14	24778691	24779615	924	1.39	0.0293138	LTB4R2	chr14	+	-203	NM_019839	24779356	24781259	56413	NP_062813	leukotriene B4 receptor 2		605773
HCC_7721_4	4184	chr14	24778691	24779615	924	1.39	0.0293138	LTB4R	chr14	+	-1551	NM_001143919	24780704	24787242	1241	NP_001137391	leukotriene B4 receptor 1		601531
HCC_7721_4	4185	chr14	65289856	65290580	724	1.39	0.0293138	SPTB	chr14	-	-352	NM_001024858	65289866	65213000	6710	NP_001020029	spectrin beta chain, erythrocytic isoform a	This locus encodes a member of the spectrin gene family. Spectrin proteins, along with ankyrin, play a role in cell membrane organization and stability. The protein encoded by this locus functions in stability of erythrocyte membranes, and mutations in this gene have been associated with spherocytosis type 2, hereditary elliptocytosis, and neonatal hemolytic anemia. Alternatively spliced transcri…	182870
HCC_7721_4	4186	chr15	74501946	74502901	955	1.38	0.0293138	STRA6	chr15	-	-1052	NM_001142619	74501371	74471807	64220	NP_001136091	stimulated by retinoic acid gene 6 protein homolog isoform b	The protein encoded by this gene is a membrane protein involved in the metabolism of retinol. The encoded protein acts as a receptor for retinol/retinol binding protein complexes. This protein removes the retinol from the complex and transports it across the cell membrane. Defects in this gene are a cause of syndromic microphthalmia type 9 (MCOPS9). Several transcript variants encoding a few diff…	610745
HCC_7721_4	4186	chr15	74501946	74502901	955	1.38	0.0293138	STRA6	chr15	-	-377	NM_001199040	74502046	74471807	64220	NP_001185969	stimulated by retinoic acid gene 6 protein homolog isoform d	The protein encoded by this gene is a membrane protein involved in the metabolism of retinol. The encoded protein acts as a receptor for retinol/retinol binding protein complexes. This protein removes the retinol from the complex and transports it across the cell membrane. Defects in this gene are a cause of syndromic microphthalmia type 9 (MCOPS9). Several transcript variants encoding a few diff…	610745
HCC_7721_4	4187	chr18	47808566	47809249	683	1.31	0.0293138	MBD1	chr18	-	-770	NM_001204143	47808137	47795215	4152	NP_001191072	methyl-CpG-binding domain protein 1 isoform 12	The protein encoded by this gene is a member of a family of nuclear proteins related by the presence of a methyl-CpG binding domain (MBD). These proteins are capable of binding specifically to methylated DNA, and some members can also repress transcription from methylated gene promoters. This protein contains multiple domains: MBD at the N-terminus that functions both in binding to methylated DNA…	156535
HCC_7721_4	4187	chr18	47808566	47809249	683	1.31	0.0293138	MBD1	chr18	-	-763	NM_001204141	47808144	47793251	4152	NP_001191070	methyl-CpG-binding domain protein 1 isoform 10	The protein encoded by this gene is a member of a family of nuclear proteins related by the presence of a methyl-CpG binding domain (MBD). These proteins are capable of binding specifically to methylated DNA, and some members can also repress transcription from methylated gene promoters. This protein contains multiple domains: MBD at the N-terminus that functions both in binding to methylated DNA…	156535
HCC_7721_4	4188	chr2	128784926	128785594	668	1.34	0.0293138	SAP130	chr2	-	-391	NM_024545	128784869	128698790	79595	NP_078821	histone deacetylase complex subunit SAP130 isoform b	SAP130 is a subunit of the histone deacetylase (see HDAC1; MIM 601241)-dependent SIN3A (MIM 607776) corepressor complex (Fleischer et al., 2003 [PubMed 12724404]).[supplied by OMIM, Mar 2008].	609697
HCC_7721_4	4189	chr2	220109592	220110479	887	1.34	0.0293138	STK16	chr2	+	-155	NM_001008910	220110191	220115059	8576	NP_001008910	serine/threonine-protein kinase 16		604719
HCC_7721_4	4189	chr2	220109592	220110479	887	1.34	0.0293138	GLB1L	chr2	-	115	NM_024506	220110151	220101319	79411	NP_078782	beta-galactosidase-1-like protein isoform 1 precursor		0
HCC_7721_4	4189	chr2	220109592	220110479	887	1.34	0.0293138	STK16	chr2	+	-164	NR_026909	220110200	220115059	8576				604719
HCC_7721_4	4189	chr2	220109592	220110479	887	1.34	0.0293138	GLB1L	chr2	-	-1682	NM_001286427	220108353	220101319	79411	NP_001273356	beta-galactosidase-1-like protein isoform 2 precursor		0
HCC_7721_4	4190	chr20	61002565	61003233	668	1.35	0.0293138	RBBP8NL	chr20	-	-270	NM_080833	61002629	60985292	140893	NP_543023	RBBP8 N-terminal-like protein		0
HCC_7721_4	4191	chr20	62131197	62131953	756	1.35	0.0293138	EEF1A2	chr20	-	-907	NM_001958	62130668	62119364	1917	NP_001949	elongation factor 1-alpha 2	This gene encodes an isoform of the alpha subunit of the elongation factor-1 complex, which is responsible for the enzymatic delivery of aminoacyl tRNAs to the ribosome. This isoform (alpha 2) is expressed in brain, heart and skeletal muscle, and the other isoform (alpha 1) is expressed in brain, placenta, lung, liver, kidney, and pancreas. This gene may be critical in the development of ovarian …	602959
HCC_7721_4	4192	chr21	46492638	46493533	895	1.36	0.0293138	ADARB1	chr21	+	-1406	NM_001160230	46494492	46646478	104	NP_001153702	double-stranded RNA-specific editase 1 isoform 7	This gene encodes the enzyme responsible for pre-mRNA editing of the glutamate receptor subunit B by site-specific deamination of adenosines. Studies in rat found that this enzyme acted on its own pre-mRNA molecules to convert an AA dinucleotide to an AI dinucleotide which resulted in a new splice site. Alternative splicing of this gene results in several transcript variants, some of which have b…	601218
HCC_7721_4	4192	chr21	46492638	46493533	895	1.36	0.0293138	SSR4P1	chr21	-	40	NR_027292	46493126	46490869	728039				0
HCC_7721_4	4193	chr4	668397	669282	885	1.36	0.0293138	ATP5I	chr4	-	-712	NM_007100	668127	666224	521	NP_009031	ATP synthase subunit e, mitochondrial	Mitochondrial ATP synthase catalyzes ATP synthesis, utilizing an electrochemical gradient of protons across the inner membrane during oxidative phosphorylation. It is composed of two linked multi-subunit complexes: the soluble catalytic core, F1, and the membrane-spanning component, Fo, which comprises the proton channel. The F1 complex consists of 5 different subunits (alpha, beta, gamma, delta,…	601519
HCC_7721_4	4194	chr6	31847425	31848091	666	1.34	0.0293138	SLC44A4	chr6	-	-935	NM_001178044	31846823	31830969	80736	NP_001171515	choline transporter-like protein 4 isoform 2	The protein encoded by this gene may be a sodium-dependent transmembrane transport protein involved in the uptake of choline by cholinergic neurons. Defects in this gene can cause sialidosis, a lysosomal storage disease. Three transcript variants encoding different isoforms have been found for this gene. [provided by RefSeq, May 2010].	606107
HCC_7721_4	4195	chr6	33048281	33048948	667	1.34	0.0293138	HLA-DPA1	chr6	-	-59	NM_001242525	33048555	33032345	3113	NP_001229454	HLA class II histocompatibility antigen, DP alpha 1 chain precursor	HLA-DPA1 belongs to the HLA class II alpha chain paralogues. This class II molecule is a heterodimer consisting of an alpha (DPA) and a beta (DPB) chain, both anchored in the membrane. It plays a central role in the immune system by presenting peptides derived from extracellular proteins. Class II molecules are expressed in antigen presenting cells (APC: B lymphocytes, dendritic cells, macrophage…	142880
HCC_7721_4	4196	chr9	116262412	116263333	921	1.36	0.0293138	RGS3	chr9	+	-833	NM_001276261	116263706	116360023	5998	NP_001263190	regulator of G-protein signaling 3 isoform 7	This gene encodes a member of the regulator of G-protein signaling (RGS) family. This protein is a GTPase-activating protein that inhibits G-protein-mediated signal transduction. Alternative splicing and the use of alternative promoters results in multiple transcript variants encoding different isoforms. Long isoforms are largely cytosolic and plasma membrane-associated with a function in Wnt sig…	602189
HCC_7721_4	4197	chr9	139556506	139557174	668	1.36	0.0293138	EGFL7	chr9	+	-538	NM_016215	139557378	139567130	51162	NP_057299	epidermal growth factor-like protein 7 precursor	This gene encodes a secreted endothelial cell protein that contains two epidermal growth factor-like domains. The encoded protein may play a role in regulating vasculogenesis. This protein may be involved in the growth and proliferation of tumor cells. Alternate splicing results in multiple transcript variants. [provided by RefSeq, Feb 2012].	608582
HCC_7721_4	4198	chr9	139891597	139892270	673	1.36	0.0293138	CLIC3	chr9	-	-909	NM_004669	139891024	139889059	9022	NP_004660	chloride intracellular channel protein 3	Chloride channels are a diverse group of proteins that regulate fundamental cellular processes including stabilization of cell membrane potential, transepithelial transport, maintenance of intracellular pH, and regulation of cell volume. Chloride intracellular channel 3 is a member of the p64 family and is predominantly localized in the nucleus and stimulates chloride ion channel activity. In add…	606533
HCC_7721_4	4199	chr9	140121402	140122158	756	1.36	0.0293138	RNF224	chr9	+	-237	NM_001190228	140122017	140124090	643596	NP_001177157	RING finger protein 224		0
HCC_7721_4	4200	chr11	45114453	45115721	1268	1.23	0.0300752	PRDM11	chr11	+	-476	NR_046338	45115563	45246639	56981				0
HCC_7721_4	4201	chr14	105044931	105046796	1865	1.23	0.0300752	C14orf180	chr14	+	-1613	NM_001286400	105047477	105056184	400258	NP_001273329	nutritionally-regulated adipose and cardiac enriched protein homolog isoform b		0
HCC_7721_4	4201	chr14	105044931	105046796	1865	1.23	0.0300752	C14orf180	chr14	+	-156	NM_001286399	105046020	105056184	400258	NP_001273328	nutritionally-regulated adipose and cardiac enriched protein homolog isoform a		0
HCC_7721_4	4202	chr16	1843557	1844751	1194	1.21	0.0300752	IGFALS	chr16	-	755	NR_027389	1844909	1840413	3483			The protein encoded by this gene is a serum protein that binds insulin-like growth factors, increasing their half-life and their vascular localization. Production of the encoded protein, which contains twenty leucine-rich repeats, is stimulated by growth hormone. Defects in this gene are a cause of acid-labile subunit deficiency, which maifests itself in a delayed and slow puberty. Three transcri…	601489
HCC_7721_4	4202	chr16	1843557	1844751	1194	1.21	0.0300752	IGFALS	chr16	-	-420	NM_004970	1843734	1840413	3483	NP_004961	insulin-like growth factor-binding protein complex acid labile subunit isoform 2 precursor	The protein encoded by this gene is a serum protein that binds insulin-like growth factors, increasing their half-life and their vascular localization. Production of the encoded protein, which contains twenty leucine-rich repeats, is stimulated by growth hormone. Defects in this gene are a cause of acid-labile subunit deficiency, which maifests itself in a delayed and slow puberty. Three transcri…	601489
HCC_7721_4	4203	chr17	43223842	43224983	1141	1.21	0.0300752	HEXIM1	chr17	+	-270	NM_006460	43224683	43229468	10614	NP_006451	protein HEXIM1	Expression of this gene is induced by hexamethylene-bis-acetamide in vascular smooth muscle cells. This gene has no introns. [provided by RefSeq, Jul 2008]. Publication Note: This RefSeq record includes a subset of the publications that are available for this gene. Please see the Gene record to access additional publications.	607328
HCC_7721_4	4204	chr17	56405921	56407119	1198	1.21	0.0300752	BZRAP1-AS1	chr17	+	-445	NR_038413	56406965	56431088	100506779				0
HCC_7721_4	4204	chr17	56405921	56407119	1198	1.21	0.0300752	BZRAP1	chr17	-	-368	NM_024418	56406152	56378587	9256	NP_077729	peripheral-type benzodiazepine receptor-associated protein 1 isoform b		610764
HCC_7721_4	4204	chr17	56405921	56407119	1198	1.21	0.0300752	BZRAP1-AS1	chr17	+	222	NR_038412	56406298	56431088	100506779				0
HCC_7721_4	4205	chr19	35605512	35606505	993	1.21	0.0300752	FXYD3	chr19	+	-722	NM_001136007	35606731	35615228	5349	NP_001129479	FXYD domain-containing ion transport regulator 3 isoform 3	This gene belongs to a small family of FXYD-domain containing regulators of Na+/K+ ATPases which share a 35-amino acid signature sequence domain, beginning with the sequence PFXYD, and containing 7 invariant and 6 highly conserved amino acids. This gene encodes a cell membrane protein that may regulate the function of ion-pumps and ion-channels. This gene may also play a role in tumor progression…	604996
HCC_7721_4	4206	chr20	3064882	3065778	896	1.2	0.0300752	AVP	chr20	-	40	NM_000490	3065370	3063201	551	NP_000481	vasopressin-neurophysin 2-copeptin preproprotein	This gene encodes a precursor protein consisting of arginine vasopressin and two associated proteins, neurophysin 2 and a glycopeptide, copeptin. Arginine vasopressin is a posterior pituitary hormone which is synthesized in the supraoptic nucleus and paraventricular nucleus of the hypothalamus. Along with its carrier protein, neurophysin 2, it is packaged into neurosecretory vesicles and transpor…	192340
HCC_7721_4	4207	chr4	147559215	147560352	1137	1.21	0.0300752	POU4F2	chr4	+	-260	NM_004575	147560044	147563623	5458	NP_004566	POU domain, class 4, transcription factor 2	The protein encoded by this gene is a member of the POU-domain transcription factor family and may be involved in maintaining visual system neurons in the retina. The level of the encoded protein is also elevated in a majority of breast cancers, resulting in accelerated tumor growth. [provided by RefSeq, Sep 2011]. Publication Note: This RefSeq record includes a subset of the publications that ar…	113725
HCC_7721_4	4208	chr17	72864452	72864706	254	1.97	0.0328947	FDXR	chr17	-	297	NM_001258016	72864876	72858618	2232	NP_001244945	NADPH:adrenodoxin oxidoreductase, mitochondrial isoform 7	This gene encodes a mitochondrial flavoprotein that initiates electron transport for cytochromes P450 receiving electrons from NADPH. Multiple alternatively spliced transcript variants have been found for this gene. [provided by RefSeq, Apr 2012].	103270
HCC_7721_4	4209	chr7	128094657	128094901	244	1.9	0.0328947	HILPDA	chr7	+	-1104	NM_013332	128095883	128098472	29923	NP_037464	hypoxia-inducible lipid droplet-associated protein		0
HCC_7721_4	4210	chr1	16348361	16348888	527	1.41	0.034552	CLCNKA	chr1	+	139	NM_001257139	16348485	16360545	1187	NP_001244068	chloride channel protein ClC-Ka isoform 3	This gene is a member of the CLC family of voltage-gated chloride channels. The encoded protein is predicted to have 12 transmembrane domains, and requires a beta subunit called barttin to form a functional channel. It is thought to function in salt reabsorption in the kidney and potassium recycling in the inner ear. The gene is highly similar to CLCNKB, which is located 10 kb downstream from thi…	602024
HCC_7721_4	4211	chr1	29240047	29240505	458	1.41	0.034552	EPB41	chr1	+	-811	NM_001166006	29241087	29391733	2035	NP_001159478	protein 4.1 isoform 3	The protein encoded by this gene, together with spectrin and actin, constitute the red cell membrane cytoskeletal network. This complex plays a critical role in erythrocyte shape and deformability. Mutations in this gene are associated with type 1 elliptocytosis (EL1). Alternatively spliced transcript variants encoding different isoforms have been described for this gene.[provided by RefSeq, Oct …	130500
HCC_7721_4	4212	chr1	46768086	46768666	580	1.41	0.034552	UQCRH	chr1	+	-908	NM_001297566	46769284	46782449	7388	NP_001284495	cytochrome b-c1 complex subunit 6, mitochondrial isoform 3 precursor		613844
HCC_7721_4	4212	chr1	46768086	46768666	580	1.41	0.034552	LRRC41	chr1	-	662	NM_006369	46769038	46744071	10489	NP_006360	leucine-rich repeat-containing protein 41		0
HCC_7721_4	4213	chr1	155024208	155024740	532	1.41	0.034552	ADAM15	chr1	+	727	NM_003815	155023747	155035252	8751	NP_003806	disintegrin and metalloproteinase domain-containing protein 15 isoform 2 preproprotein	The protein encoded by this gene is a member of the ADAM (a disintegrin and metalloproteinase) protein family. ADAM family members are type I transmembrane glycoproteins known to be involved in cell adhesion and proteolytic ectodomain processing of cytokines and adhesion molecules. This protein contains multiple functional domains including a zinc-binding metalloprotease domain, a disintegrin-lik…	605548
HCC_7721_4	4213	chr1	155024208	155024740	532	1.41	0.034552	LOC100505666	chr1	-	-833	NR_040772	155023641	155017667	100505666				0
HCC_7721_4	4214	chr10	70660864	70661331	467	1.41	0.034552	DDX50	chr10	+	64	NM_024045	70661033	70706603	79009	NP_076950	ATP-dependent RNA helicase DDX50	DEAD box proteins, characterized by the conserved motif Asp-Glu-Ala-Asp (DEAD), are putative RNA helicases. They are implicated in a number of cellular processes involving alteration of RNA secondary structure such as translation initiation, nuclear and mitochondrial splicing, and ribosome and spliceosome assembly. Based on their distribution patterns, some members of this DEAD box protein family…	610373
HCC_7721_4	4215	chr10	115933873	115934342	469	1.41	0.034552	CCDC186	chr10	-	256	NM_018017	115934364	115881973	55088	NP_060487	coiled-coil domain-containing protein 186		0
HCC_7721_4	4215	chr10	115933873	115934342	469	1.41	0.034552	MIR2110	chr10	-	-169	NR_031747	115933938	115933863	100302224			microRNAs (miRNAs) are short (20-24 nt) non-coding RNAs that are involved in post-transcriptional regulation of gene expression in multicellular organisms by affecting both the stability and translation of mRNAs. miRNAs are transcribed by RNA polymerase II as part of capped and polyadenylated primary transcripts (pri-miRNAs) that can be either protein-coding or non-coding. The primary transcript …	0
HCC_7721_4	4216	chr11	64665843	64666316	473	1.43	0.034552	MIR6750	chr11	-	-170	NR_106808	64665909	64665834	102466192			microRNAs (miRNAs) are short (20-24 nt) non-coding RNAs that are involved in post-transcriptional regulation of gene expression in multicellular organisms by affecting both the stability and translation of mRNAs. miRNAs are transcribed by RNA polymerase II as part of capped and polyadenylated primary transcripts (pri-miRNAs) that can be either protein-coding or non-coding. The primary transcript …	0
HCC_7721_4	4217	chr12	6419164	6419624	460	1.37	0.034552	PLEKHG6	chr12	+	-704	NM_001144856	6420098	6437672	55200	NP_001138328	pleckstrin homology domain-containing family G member 6 isoform a		611743
HCC_7721_4	4217	chr12	6419164	6419624	460	1.37	0.034552	PLEKHG6	chr12	+	-207	NM_018173	6419601	6437672	55200	NP_060643	pleckstrin homology domain-containing family G member 6 isoform a		611743
HCC_7721_4	4218	chr16	1122592	1123131	539	1.41	0.034552	SSTR5	chr16	+	106	NM_001172560	1122755	1131454	6755	NP_001166031	somatostatin receptor type 5	Somatostatin and its related peptide cortistatin exert multiple biological actions on normal and tumoral tissue targets by interacting with somatostatin receptors (SSTRs). The protein encoded by this gene is one of the SSTRs, which is a multi-pass membrane protein and belongs to the G-protein coupled receptor 1 family. The activity of this receptor is mediated by G proteins which inhibit adenylyl…	182455
HCC_7721_4	4219	chr16	67917481	67917960	479	1.41	0.034552	NRN1L	chr16	+	-1059	NM_198443	67918780	67920271	123904	NP_940845	neuritin-like protein precursor		0
HCC_7721_4	4220	chr16	68267974	68268540	566	1.41	0.034552	MIR6773	chr16	-	-855	NR_106831	68267402	68267328	102466194			microRNAs (miRNAs) are short (20-24 nt) non-coding RNAs that are involved in post-transcriptional regulation of gene expression in multicellular organisms by affecting both the stability and translation of mRNAs. miRNAs are transcribed by RNA polymerase II as part of capped and polyadenylated primary transcripts (pri-miRNAs) that can be either protein-coding or non-coding. The primary transcript …	0
HCC_7721_4	4221	chr19	8934201	8934681	480	1.41	0.034552	ZNF558	chr19	-	-876	NM_144693	8933565	8920381	148156	NP_653294	zinc finger protein 558		0
HCC_7721_4	4222	chr19	50266261	50266727	466	1.41	0.034552	TSKS	chr19	-	21	NM_021733	50266515	50243010	60385	NP_068379	testis-specific serine kinase substrate	This gene may play a role in testicular physiology, spermatogenesis or spermiogenesis. Expression of the encoded protein is highest in the testis and down-regulated in testicular cancer. The gene is localized to the region 19q13.3 among the related RAS viral oncogene homolog (RRAS) and interferon regulatory factor 3 (IRF3) genes, which are both involved in tumorigenesis pathways and progression. …	608253
HCC_7721_4	4223	chr2	96676262	96676746	484	1.39	0.034552	FAHD2CP	chr2	+	206	NR_003698	96676298	96688884	729234				0
HCC_7721_4	4224	chr20	56099647	56100105	458	1.4	0.034552	CTCFL	chr20	-	47	NM_001269041	56099923	56072223	140690	NP_001255970	transcriptional repressor CTCFL isoform 1	CCCTC-binding factor (CTCF), an 11-zinc-finger factor involved in gene regulation, utilizes different zinc fingers to bind varying DNA target sites. CTCF forms methylation-sensitive insulators that regulate X-chromosome inactivation. This gene is a paralog of CTCF and appears to be expressed primarily in the cytoplasm of spermatocytes, unlike CTCF which is expressed primarily in the nucleus of so…	607022
HCC_7721_4	4224	chr20	56099647	56100105	458	1.4	0.034552	CTCFL	chr20	-	307	NM_001269043	56100183	56071020	140690	NP_001255972	transcriptional repressor CTCFL isoform 3	CCCTC-binding factor (CTCF), an 11-zinc-finger factor involved in gene regulation, utilizes different zinc fingers to bind varying DNA target sites. CTCF forms methylation-sensitive insulators that regulate X-chromosome inactivation. This gene is a paralog of CTCF and appears to be expressed primarily in the cytoplasm of spermatocytes, unlike CTCF which is expressed primarily in the nucleus of so…	607022
HCC_7721_4	4224	chr20	56099647	56100105	458	1.4	0.034552	CTCFL	chr20	-	287	NM_001269050	56100163	56081797	140690	NP_001255979	transcriptional repressor CTCFL isoform 10	CCCTC-binding factor (CTCF), an 11-zinc-finger factor involved in gene regulation, utilizes different zinc fingers to bind varying DNA target sites. CTCF forms methylation-sensitive insulators that regulate X-chromosome inactivation. This gene is a paralog of CTCF and appears to be expressed primarily in the cytoplasm of spermatocytes, unlike CTCF which is expressed primarily in the nucleus of so…	607022
HCC_7721_4	4225	chr20	61865948	61866399	451	1.4	0.034552	BIRC7	chr20	+	-1060	NM_139317	61867234	61871859	79444	NP_647478	baculoviral IAP repeat-containing protein 7 isoform alpha	This gene encodes a member of the inhibitor of apoptosis protein (IAP) family, and contains a single copy of a baculovirus IAP repeat (BIR) as well as a RING-type zinc finger domain. The BIR domain is essential for inhibitory activity and interacts with caspases, while the RING finger domain sometimes enhances antiapoptotic activity but does not inhibit apoptosis alone. Elevated levels of the enc…	605737
HCC_7721_4	4226	chr5	101631965	101632432	467	1.38	0.034552	SLCO4C1	chr5	-	54	NM_180991	101632253	101569691	353189	NP_851322	solute carrier organic anion transporter family member 4C1	SLCO4C1 belongs to the organic anion transporter (OATP) family. OATPs are involved in the membrane transport of bile acids, conjugated steroids, thyroid hormone, eicosanoids, peptides, and numerous drugs in many tissues (Mikkaichi et al., 2004 [PubMed 14993604]).[supplied by OMIM, Mar 2008]. ##Evidence-Data-START## Transcript exon combination :: BX647349.1, AK128854.1 [ECO:0000332] RNAseq introns…	609013
HCC_7721_4	4227	chr6	44125697	44126216	519	1.39	0.034552	CAPN11	chr6	+	-590	NM_007058	44126547	44152139	11131	NP_008989	calpain-11	Calpains constitute a family of intracellular calcium-dependent cysteine proteases. There are eight members in this superfamily. They consist of a variable 80 kDa subunit and an invariant 30 kDa subunit. This calpain protein appears to have protease activity and calcium-binding ability. A similar mouse protein may play a functional role in spermatogenesis and in the regulation of calcium-dependen…	604822
HCC_7721_4	4228	chr7	107531512	107531987	475	1.37	0.034552	DLD	chr7	+	198	NM_001289752	107531551	107561643	1738	NP_001276681	dihydrolipoyl dehydrogenase, mitochondrial isoform 4	This gene encodes a member of the class-I pyridine nucleotide-disulfide oxidoreductase family. The encoded protein has been identified as a moonlighting protein based on its ability to perform mechanistically distinct functions. In homodimeric form, the encoded protein functions as a dehydrogenase and is found in several multi-enzyme complexes that regulate energy metabolism. However, as a monome…	238331
HCC_7721_4	4229	chr8	57906059	57906593	534	1.4	0.034552	IMPAD1	chr8	-	104	NM_017813	57906430	57870487	54928	NP_060283	inositol monophosphatase 3	This gene encodes a member of the inositol monophosphatase family. The encoded protein is localized to the Golgi apparatus and catalyzes the hydrolysis of phosphoadenosine phosphate (PAP) to adenosine monophosphate (AMP). Mutations in this gene are a cause of GRAPP type chondrodysplasia with joint dislocations, and a pseudogene of this gene is located on the long arm of chromosome 1. [provided by…	614010
HCC_7721_4	4230	chr9	79056359	79056928	569	1.41	0.034552	GCNT1	chr9	+	62	NM_001097634	79056581	79122332	2650	NP_001091103	beta-1,3-galactosyl-O-glycosyl-glycoprotein beta-1,6-N-acetylglucosaminyltransferase	This gene is a member of the beta-1,6-N-acetylglucosaminyltransferase gene family. It is essential to the formation of Gal beta 1-3(GlcNAc beta 1-6)GalNAc structures and the core 2 O-glycan branch. The gene coding this enzyme was originally mapped to 9q21, but was later localized to 9q13. Multiple alternatively spliced variants, encoding the same protein, have been identified. [provided by RefSeq…	600391
HCC_7721_4	4231	chr9	125551091	125551555	464	1.41	0.034552	OR5C1	chr9	+	112	NM_001001923	125551211	125552174	392391	NP_001001923	olfactory receptor 5C1	Olfactory receptors interact with odorant molecules in the nose, to initiate a neuronal response that triggers the perception of a smell. The olfactory receptor proteins are members of a large family of G-protein-coupled receptors (GPCR) arising from single coding-exon genes. Olfactory receptors share a 7-transmembrane domain structure with many neurotransmitter and hormone receptors and are resp…	0
HCC_7721_4	4232	chrX	72157872	72158384	512	1.41	0.034552	LOC100132304	chrX	+	126	NR_120494	72158002	72158798	100132304				0
HCC_7721_4	4232	chrX	72157872	72158384	512	1.41	0.034552	LINC00684	chrX	+	126	NR_120499	72158002	72158798	100129407				0
HCC_7721_4	4233	chrX	100878290	100878762	472	1.41	0.034552	ARMCX3	chrX	+	407	NM_177947	100878119	100882831	51566	NP_808816	armadillo repeat-containing X-linked protein 3	This gene encodes a member of the ALEX family of proteins which may play a role in tumor suppression. The encoded protein contains a potential N-terminal transmembrane domain and a single Armadillo (arm) repeat. Other proteins containing the arm repeat are involved in development, maintenance of tissue integrity, and tumorigenesis. This gene is closely localized with other family members on the X…	300364
HCC_7721_4	4233	chrX	100878290	100878762	472	1.41	0.034552	ARMCX3	chrX	+	176	NM_177948	100878350	100882831	51566	NP_808817	armadillo repeat-containing X-linked protein 3	This gene encodes a member of the ALEX family of proteins which may play a role in tumor suppression. The encoded protein contains a potential N-terminal transmembrane domain and a single Armadillo (arm) repeat. Other proteins containing the arm repeat are involved in development, maintenance of tissue integrity, and tumorigenesis. This gene is closely localized with other family members on the X…	300364
HCC_7721_4	4234	chrY	9528536	9528987	451	1.48	0.034552	TTTY8	chrY	+	53	NR_001533	9528708	9531308	84673				0
HCC_7721_4	4234	chrY	9528536	9528987	451	1.48	0.034552	TTTY8B	chrY	+	53	NR_003591	9528708	9531308	100101118				0
HCC_7721_4	4235	chr1	2406454	2407136	682	1.31	0.0350877	PLCH2	chr1	+	-958	NM_014638	2407753	2436969	9651	NP_055453	1-phosphatidylinositol 4,5-bisphosphate phosphodiesterase eta-2 isoform 1	PLCH2 is a member of the PLC-eta family of the phosphoinositide-specific phospholipase C (PLC) superfamily of enzymes that cleave PtdIns(4,5) P2 to generate second messengers inositol 1,4,5-trisphosphate and diacylglycerol (Zhou et al., 2005 [PubMed 16107206]).[supplied by OMIM, Jun 2009].	612836
HCC_7721_4	4236	chr1	10490587	10491252	665	1.31	0.0350877	APITD1-CORT	chr1	+	761	NM_198544	10490158	10512060	100526739	NP_940946	APITD1-CORT protein isoform 1	This locus represents naturally occurring read-through transcription between the neighboring APITD1 (apoptosis-inducing, TAF9-like domain 1) and CORT (cortistatin) genes. Alternative splicing results in multiple transcript variants, two of which encode fusion proteins that share sequence identity with the products of each individual gene. [provided by RefSeq, Aug 2011].	0
HCC_7721_4	4236	chr1	10490587	10491252	665	1.31	0.0350877	APITD1	chr1	+	761	NM_199294	10490158	10502872	378708	NP_954988	centromere protein S	This gene was identified in the neuroblastoma tumor suppressor candidate region on chromosome 1p36. It contains a TFIID-31 domain, similar to that found in TATA box-binding protein-associated factor, TAF(II)31, which is required for p53-mediated transcription activation. This gene was expressed at very low levels in neuroblastoma tumors, and was shown to reduce cell growth in neuroblastoma cells,…	609130
HCC_7721_4	4236	chr1	10490587	10491252	665	1.31	0.0350877	APITD1	chr1	+	116	NR_036462	10490803	10502872	378708			This gene was identified in the neuroblastoma tumor suppressor candidate region on chromosome 1p36. It contains a TFIID-31 domain, similar to that found in TATA box-binding protein-associated factor, TAF(II)31, which is required for p53-mediated transcription activation. This gene was expressed at very low levels in neuroblastoma tumors, and was shown to reduce cell growth in neuroblastoma cells,…	609130
HCC_7721_4	4236	chr1	10490587	10491252	665	1.31	0.0350877	APITD1-CORT	chr1	+	116	NM_001243768	10490803	10512060	100526739	NP_001230697	APITD1-CORT protein isoform 3	This locus represents naturally occurring read-through transcription between the neighboring APITD1 (apoptosis-inducing, TAF9-like domain 1) and CORT (cortistatin) genes. Alternative splicing results in multiple transcript variants, two of which encode fusion proteins that share sequence identity with the products of each individual gene. [provided by RefSeq, Aug 2011].	0
HCC_7721_4	4237	chr1	17531183	17531863	680	1.31	0.0350877	PADI1	chr1	+	-97	NM_013358	17531620	17572501	29943	NP_037490	protein-arginine deiminase type-1	This gene encodes a member of the peptidyl arginine deiminase family of enzymes, which catalyze the post-translational deimination of proteins by converting arginine residues into citrullines in the presence of calcium ions. The family members have distinct substrate specificities and tissue-specific expression patterns. The type I enzyme is involved in the late stages of epidermal differentiatio…	607934
HCC_7721_4	4238	chr10	1033694	1034578	884	1.31	0.0350877	GTPBP4	chr10	+	-212	NM_012341	1034348	1063708	23560	NP_036473	nucleolar GTP-binding protein 1	GTP-binding proteins are GTPases and function as molecular switches that can flip between two states: active, when GTP is bound, and inactive, when GDP is bound. 'Active' in this context usually means that the molecule acts as a signal to trigger other events in the cell. When an extracellular ligand binds to a G-protein-linked receptor, the receptor changes its conformation and switches on the t…	0
HCC_7721_4	4239	chr11	843903	844788	885	1.33	0.0350877	TSPAN4	chr11	+	265	NM_001025234	844080	867116	7106	NP_001020405	tetraspanin-4 isoform a	The protein encoded by this gene is a member of the transmembrane 4 superfamily, also known as the tetraspanin family. Most of these members are cell-surface proteins that are characterized by the presence of four hydrophobic domains. The proteins mediate signal transduction events that play a role in the regulation of cell development, activation, growth and motility. This encoded protein is a c…	602644
HCC_7721_4	4239	chr11	843903	844788	885	1.33	0.0350877	TSPAN4	chr11	+	-99	NM_001025237	844445	867116	7106	NP_001020408	tetraspanin-4 isoform a	The protein encoded by this gene is a member of the transmembrane 4 superfamily, also known as the tetraspanin family. Most of these members are cell-surface proteins that are characterized by the presence of four hydrophobic domains. The proteins mediate signal transduction events that play a role in the regulation of cell development, activation, growth and motility. This encoded protein is a c…	602644
HCC_7721_4	4240	chr11	130298265	130299077	812	1.33	0.0350877	ADAMTS8	chr11	-	-132	NM_007037	130298539	130274817	11095	NP_008968	A disintegrin and metalloproteinase with thrombospondin motifs 8 preproprotein	This gene encodes a member of the ADAMTS (a disintegrin and metalloproteinase with thrombospondin motifs) protein family. Members of the family share several distinct protein modules, including a propeptide region, a metalloproteinase domain, a disintegrin-like domain, and a thrombospondin type 1 (TS) motif. Individual members of this family differ in the number of C-terminal TS motifs, and some …	605175
HCC_7721_4	4241	chr13	73301541	73302217	676	1.28	0.0350877	BORA	chr13	+	-7	NM_024808	73301886	73330336	79866	NP_079084	protein aurora borealis isoform 1	BORA is an activator of the protein kinase Aurora A (AURKA; MIM 603072), which is required for centrosome maturation, spindle assembly, and asymmetric protein localization during mitosis (Hutterer et al., 2006 [PubMed 16890155]).[supplied by OMIM, Mar 2008].	610510
HCC_7721_4	4241	chr13	73301541	73302217	676	1.28	0.0350877	BORA	chr13	+	-162	NM_001286746	73302041	73330336	79866	NP_001273675	protein aurora borealis isoform 2	BORA is an activator of the protein kinase Aurora A (AURKA; MIM 603072), which is required for centrosome maturation, spindle assembly, and asymmetric protein localization during mitosis (Hutterer et al., 2006 [PubMed 16890155]).[supplied by OMIM, Mar 2008].	610510
HCC_7721_4	4241	chr13	73301541	73302217	676	1.28	0.0350877	MZT1	chr13	-	59	NM_001071775	73301938	73282494	440145	NP_001065243	mitotic-spindle organizing protein 1		613448
HCC_7721_4	4242	chr14	24732136	24732806	670	1.34	0.0350877	TGM1	chr14	-	-55	NM_000359	24732416	24718319	7051	NP_000350	protein-glutamine gamma-glutamyltransferase K	The protein encoded by this gene is a membrane protein that catalyzes the addition of an alkyl group from an akylamine to a glutamine residue of a protein, forming an alkylglutamine in the protein. This protein alkylation leads to crosslinking of proteins and catenation of polyamines to proteins. This gene contains either one or two copies of a 22 nt repeat unit in its 3' UTR. Mutations in this g…	190195
HCC_7721_4	4243	chr15	41060891	41061842	951	1.32	0.0350877	C15orf62	chr15	+	-791	NM_001130448	41062158	41064648	643338	NP_001123920	uncharacterized protein C15orf62, mitochondrial precursor		0
HCC_7721_4	4244	chr15	63673591	63674264	673	1.32	0.0350877	CA12	chr15	-	381	NM_001293642	63674309	63615729	771	NP_001280571	carbonic anhydrase 12 isoform 3 precursor	Carbonic anhydrases (CAs) are a large family of zinc metalloenzymes that catalyze the reversible hydration of carbon dioxide. They participate in a variety of biological processes, including respiration, calcification, acid-base balance, bone resorption, and the formation of aqueous humor, cerebrospinal fluid, saliva, and gastric acid. This gene product is a type I membrane protein that is highly…	603263
HCC_7721_4	4245	chr16	809480	810358	878	1.31	0.0350877	MSLN	chr16	+	-846	NM_001177355	810765	818865	10232	NP_001170826	mesothelin isoform 1 preproprotein	This gene encodes a precursor protein that is cleaved into two products, megakaryocyte potentiating factor and mesothelin. Megakaryocyte potentiation factor functions as a cytokine that can stimulate colony formation in bone marrow megakaryocytes. Mesothelian is a glycosylphosphatidylinositol-anchored cell-surface protein that may function as a cell adhesion protein. This protein is overexpressed…	601051
HCC_7721_4	4245	chr16	809480	810358	878	1.31	0.0350877	MSLN	chr16	+	-1153	NM_013404	811072	818865	10232	NP_037536	mesothelin isoform 2 preproprotein	This gene encodes a precursor protein that is cleaved into two products, megakaryocyte potentiating factor and mesothelin. Megakaryocyte potentiation factor functions as a cytokine that can stimulate colony formation in bone marrow megakaryocytes. Mesothelian is a glycosylphosphatidylinositol-anchored cell-surface protein that may function as a cell adhesion protein. This protein is overexpressed…	601051
HCC_7721_4	4245	chr16	809480	810358	878	1.31	0.0350877	MSLN	chr16	+	-845	NM_005823	810764	818865	10232	NP_005814	mesothelin isoform 1 preproprotein	This gene encodes a precursor protein that is cleaved into two products, megakaryocyte potentiating factor and mesothelin. Megakaryocyte potentiation factor functions as a cytokine that can stimulate colony formation in bone marrow megakaryocytes. Mesothelian is a glycosylphosphatidylinositol-anchored cell-surface protein that may function as a cell adhesion protein. This protein is overexpressed…	601051
HCC_7721_4	4246	chr17	38657739	38658416	677	1.31	0.0350877	TNS4	chr17	-	-223	NM_032865	38657854	38632079	84951	NP_116254	tensin-4 precursor		608385
HCC_7721_4	4247	chr17	66454060	66454771	711	1.31	0.0350877	WIPI1	chr17	-	-762	NM_017983	66453653	66417421	55062	NP_060453	WD repeat domain phosphoinositide-interacting protein 1	WD40 repeat proteins are key components of many essential biologic functions. They regulate the assembly of multiprotein complexes by presenting a beta-propeller platform for simultaneous and reversible protein-protein interactions. Members of the WIPI subfamily of WD40 repeat proteins, such as WIPI1, have a 7-bladed propeller structure and contain a conserved motif for interaction with phospholi…	609224
HCC_7721_4	4248	chr18	21166093	21167060	967	1.27	0.0350877	NPC1	chr18	-	4	NM_000271	21166581	21111462	4864	NP_000262	Niemann-Pick C1 protein precursor	This gene encodes a large protein that resides in the limiting membrane of endosomes and lysosomes and mediates intracellular cholesterol trafficking via binding of cholesterol to its N-terminal domain. It is predicted to have a cytoplasmic C-terminus, 13 transmembrane domains, and 3 large loops in the lumen of the endosome - the last loop being at the N-terminus. This protein transports low-dens…	607623
HCC_7721_4	4249	chr19	9938278	9938939	661	1.31	0.0350877	UBL5	chr19	+	41	NM_024292	9938567	9940797	59286	NP_077268	ubiquitin-like protein 5	This gene encodes a member of a group of proteins similar to ubiquitin. The encoded protein is not thought to degrade proteins like ubiquitin but to affect their function through being bound to target proteins by an isopeptide bond. The gene product has been studied as a link to predisposition to obesity based on its expression in Psammomys obesus, the fat sand rat, which is an animal model for o…	606849
HCC_7721_4	4249	chr19	9938278	9938939	661	1.31	0.0350877	UBL5	chr19	+	53	NM_001048241	9938555	9940797	59286	NP_001041706	ubiquitin-like protein 5	This gene encodes a member of a group of proteins similar to ubiquitin. The encoded protein is not thought to degrade proteins like ubiquitin but to affect their function through being bound to target proteins by an isopeptide bond. The gene product has been studied as a link to predisposition to obesity based on its expression in Psammomys obesus, the fat sand rat, which is an animal model for o…	606849
HCC_7721_4	4250	chr19	10946821	10947703	882	1.31	0.0350877	TMED1	chr19	-	-279	NM_006858	10946983	10942742	11018	NP_006849	transmembrane emp24 domain-containing protein 1 precursor	This gene belongs to the TMED (transmembrane emp24 domain-containing) protein family, which is involved in the vesicular trafficking of proteins. The protein encoded by this gene was identified by its interaction with interleukin 1 receptor-like 1 (IL1RL1) and may play a role in innate immunity. This protein lacks any similarity to other interleukin 1 ligands. Alternative splicing results in mult…	605395
HCC_7721_4	4250	chr19	10946821	10947703	882	1.31	0.0350877	TMED1	chr19	-	-846	NR_104015	10946416	10942742	11018			This gene belongs to the TMED (transmembrane emp24 domain-containing) protein family, which is involved in the vesicular trafficking of proteins. The protein encoded by this gene was identified by its interaction with interleukin 1 receptor-like 1 (IL1RL1) and may play a role in innate immunity. This protein lacks any similarity to other interleukin 1 ligands. Alternative splicing results in mult…	605395
HCC_7721_4	4251	chr19	13213929	13214704	775	1.31	0.0350877	LYL1	chr19	-	-342	NM_005583	13213974	13209841	4066	NP_005574	protein lyl-1	This gene represents a basic helix-loop-helix transcription factor. The encoded protein may play roles in blood vessel maturation and hematopoeisis. A translocation between this locus and the T cell receptor beta locus (GeneID 6957) on chromosome 7 has been associated with acute lymphoblastic leukemia. [provided by RefSeq, Sep 2010]. Publication Note: This RefSeq record includes a subset of the p…	151440
HCC_7721_4	4252	chr19	15783130	15783811	681	1.31	0.0350877	CYP4F12	chr19	+	-356	NM_023944	15783827	15807984	66002	NP_076433	cytochrome P450 4F12	This gene encodes a member of the cytochrome P450 superfamily of enzymes. The cytochrome P450 proteins are monooxygenases which catalyze many reactions involved in drug metabolism and synthesis of cholesterol, steroids and other lipids. This protein likely localizes to the endoplasmic reticulum. When expressed in yeast the enzyme is capable of oxdizing arachidonic acid. It can also catalyze the e…	611485
HCC_7721_4	4253	chr19	21665940	21666859	919	1.31	0.0350877	LINC00664	chr19	+	-116	NR_037194	21666516	21686040	400680				0
HCC_7721_4	4254	chr19	41220563	41221245	682	1.31	0.0350877	ADCK4	chr19	-	107	NM_001142555	41221011	41197433	79934	NP_001136027	aarF domain-containing protein kinase 4 isoform b	This gene encodes a protein with two copies of a domain found in protein kinases. The encoded protein has a complete protein kinase catalytic domain, and a truncated domain that contains only the active and binding sites of the protein kinase domain, however, it is not known whether the protein has any kinase activity. Multiple transcript variants encoding different isoforms have been found for t…	615567
HCC_7721_4	4255	chr19	47128867	47129545	678	1.31	0.0350877	PTGIR	chr19	-	-852	NM_000960	47128354	47123724	5739	NP_000951	prostacyclin receptor	The protein encoded by this gene is a member of the G-protein coupled receptor family 1 and has been shown to be a receptor for prostacyclin. Prostacyclin, the major product of cyclooxygenase in macrovascular endothelium, elicits a potent vasodilation and inhibition of platelet aggregation through binding to this receptor. [provided by RefSeq, Jul 2008]. Publication Note: This RefSeq record inclu…	600022
HCC_7721_4	4256	chr19	51219710	51220370	660	1.31	0.0350877	SHANK1	chr19	-	155	NM_016148	51220195	51165083	50944	NP_057232	SH3 and multiple ankyrin repeat domains protein 1		604999
HCC_7721_4	4257	chr19	51918609	51919323	714	1.31	0.0350877	LOC100129083	chr19	+	-193	NM_001256795	51919159	51920679	100129083	NP_001243724	uncharacterized protein LOC100129083		0
HCC_7721_4	4258	chr2	8468056	8468757	701	1.29	0.0350877	LINC00299	chr2	-	142	NR_034135	8468549	8147900	339789				0
HCC_7721_4	4259	chr2	71126854	71127527	673	1.29	0.0350877	VAX2	chr2	+	-528	NM_012476	71127719	71160575	25806	NP_036608	ventral anterior homeobox 2	This gene encodes a homeobox protein and is almost exclusively expressed in the ventral portion of the retina during development. In mouse studies, this gene was found to be required for the correct formation of the optic fissure and other aspects of retinal development. [provided by RefSeq, Sep 2008]. ##Evidence-Data-START## Transcript exon combination :: Y17791.1, AB593145.1 [ECO:0000332] RNAse…	604295
HCC_7721_4	4260	chr2	241395635	241396297	662	1.29	0.0350877	PP14571	chr2	-	151	NR_024014	241396117	241388835	100130449				0
HCC_7721_4	4260	chr2	241395635	241396297	662	1.29	0.0350877	MIR149	chr2	+	549	NR_029702	241395417	241395506	406941			microRNAs (miRNAs) are short (20-24 nt) non-coding RNAs that are involved in post-transcriptional regulation of gene expression in multicellular organisms by affecting both the stability and translation of mRNAs. miRNAs are transcribed by RNA polymerase II as part of capped and polyadenylated primary transcripts (pri-miRNAs) that can be either protein-coding or non-coding. The primary transcript …	615209
HCC_7721_4	4261	chr3	14443246	14444331	1085	1.29	0.0350877	SLC6A6	chr3	+	-286	NM_001134367	14444075	14530857	6533	NP_001127839	sodium- and chloride-dependent taurine transporter isoform c	This gene encodes a multi-pass membrane protein that is a member of a family of sodium and chloride-ion dependent transporters. The encoded protein transports taurine and beta-alanine. There is a pseudogene for this gene on chromosome 21. Alternative splicing results in multiple transcript variants. [provided by RefSeq, May 2013].	186854
HCC_7721_4	4262	chr4	7105698	7106385	687	1.31	0.0350877	FLJ36777	chr4	-	-938	NR_027441	7105103	7099150	730971				0
HCC_7721_4	4263	chr4	90757551	90758310	759	1.31	0.0350877	SNCA	chr4	-	196	NM_007308	90758127	90645249	6622	NP_009292	alpha-synuclein isoform NACP112	Alpha-synuclein is a member of the synuclein family, which also includes beta- and gamma-synuclein. Synucleins are abundantly expressed in the brain and alpha- and beta-synuclein inhibit phospholipase D2 selectively. SNCA may serve to integrate presynaptic signaling and membrane trafficking. Defects in SNCA have been implicated in the pathogenesis of Parkinson disease. SNCA peptides are a major c…	163890
HCC_7721_4	4263	chr4	90757551	90758310	759	1.31	0.0350877	SNCA-AS1	chr4	+	379	NR_045481	90757551	90763142	644248				0
HCC_7721_4	4263	chr4	90757551	90758310	759	1.31	0.0350877	SNCA	chr4	-	419	NM_000345	90758350	90645249	6622	NP_000336	alpha-synuclein isoform NACP140	Alpha-synuclein is a member of the synuclein family, which also includes beta- and gamma-synuclein. Synucleins are abundantly expressed in the brain and alpha- and beta-synuclein inhibit phospholipase D2 selectively. SNCA may serve to integrate presynaptic signaling and membrane trafficking. Defects in SNCA have been implicated in the pathogenesis of Parkinson disease. SNCA peptides are a major c…	163890
HCC_7721_4	4264	chr9	15552535	15553417	882	1.31	0.0350877	CCDC171	chr9	+	-120	NM_173550	15553096	15971897	203238	NP_775821	coiled-coil domain-containing protein 171		0
HCC_7721_4	4265	chrX	21676377	21677101	724	1.3	0.0350877	KLHL34	chrX	-	-291	NM_153270	21676448	21673608	257240	NP_695002	kelch-like protein 34		0
HCC_7721_4	4266	chrX	102983322	102984211	889	1.3	0.0350877	GLRA4	chrX	-	-214	NM_001024452	102983552	102962271	441509	NP_001019623	glycine receptor subunit alpha-4 isoform 1 precursor	This gene encodes a protein which has a neurotransmitter-gated ion-channel ligand binding domain. The encoded protein is very similar to a mouse protein which is a subunit of the retinal glycine receptor. Multiple transcript variants encoding different isoforms have been found for this gene. [provided by RefSeq, Aug 2011].	0
HCC_7721_4	4267	chr1	145515953	145517225	1272	1.16	0.0391363	GNRHR2	chr1	-	-690	NR_104034	145515899	145514420	114814			In non-hominoid primates and non-mammalian vertebrates, the gonadotropin releasing hormone 2 receptor gene (GnRHR2) encodes a seven-transmembrane G-protein coupled receptor. However, in human, the corresponding reading frame contains a premature stop codon, which has been suggested to encode a selenocysteine residue, but there is no solid evidence for selenocysteine incorporation (PMID: 12538601)…	612875
HCC_7721_4	4267	chr1	145515953	145517225	1272	1.16	0.0391363	PEX11B	chr1	+	-41	NR_073493	145516630	145523732	8799			The protein encoded by this gene facilitates peroxisomal proliferation and interacts with PEX19. The encoded protein is found in the peroxisomal membrane. Several transcript variants, some protein-coding and some not protein-coding, have been found for this gene. [provided by RefSeq, Dec 2012].	603867
HCC_7721_4	4267	chr1	145515953	145517225	1272	1.16	0.0391363	PEX11B	chr1	+	30	NM_001184795	145516559	145523732	8799	NP_001171724	peroxisomal membrane protein 11B isoform 2	The protein encoded by this gene facilitates peroxisomal proliferation and interacts with PEX19. The encoded protein is found in the peroxisomal membrane. Several transcript variants, some protein-coding and some not protein-coding, have been found for this gene. [provided by RefSeq, Dec 2012].	603867
HCC_7721_4	4267	chr1	145515953	145517225	1272	1.16	0.0391363	PEX11B	chr1	+	425	NM_003846	145516164	145523732	8799	NP_003837	peroxisomal membrane protein 11B isoform 1	The protein encoded by this gene facilitates peroxisomal proliferation and interacts with PEX19. The encoded protein is found in the peroxisomal membrane. Several transcript variants, some protein-coding and some not protein-coding, have been found for this gene. [provided by RefSeq, Dec 2012].	603867
HCC_7721_4	4267	chr1	145515953	145517225	1272	1.16	0.0391363	GNRHR2	chr1	-	-844	NR_104033	145515745	145509751	114814			In non-hominoid primates and non-mammalian vertebrates, the gonadotropin releasing hormone 2 receptor gene (GnRHR2) encodes a seven-transmembrane G-protein coupled receptor. However, in human, the corresponding reading frame contains a premature stop codon, which has been suggested to encode a selenocysteine residue, but there is no solid evidence for selenocysteine incorporation (PMID: 12538601)…	612875
HCC_7721_4	4267	chr1	145515953	145517225	1272	1.16	0.0391363	GNRHR2	chr1	-	-513	NR_002328	145516076	145509751	114814			In non-hominoid primates and non-mammalian vertebrates, the gonadotropin releasing hormone 2 receptor gene (GnRHR2) encodes a seven-transmembrane G-protein coupled receptor. However, in human, the corresponding reading frame contains a premature stop codon, which has been suggested to encode a selenocysteine residue, but there is no solid evidence for selenocysteine incorporation (PMID: 12538601)…	612875
HCC_7721_4	4268	chr16	68297336	68298580	1244	1.16	0.0391363	SLC7A6	chr16	+	-460	NM_003983	68298418	68335726	9057	NP_003974	Y+L amino acid transporter 2		605641
HCC_7721_4	4269	chr17	72357893	72359054	1161	1.16	0.0391363	BTBD17	chr17	-	-515	NM_001080466	72357958	72352554	388419	NP_001073935	BTB/POZ domain-containing protein 17 precursor		0
HCC_7721_4	4270	chr19	14063970	14065061	1091	1.16	0.0391363	PODNL1	chr19	-	-311	NM_001146255	14064204	14041999	79883	NP_001139727	podocan-like protein 1 isoform 3 precursor		0
HCC_7721_4	4271	chr2	220360633	220361517	884	1.14	0.0391363	LOC100996693	chr2	+	-1	NM_001286811	220361076	220363009	100996693	NP_001273740	uncharacterized protein LOC100996693		0
HCC_7721_4	4272	chr20	62367106	62368198	1092	1.15	0.0391363	LIME1	chr20	+	-325	NM_017806	62367977	62370460	54923	NP_060276	lck-interacting transmembrane adapter 1 precursor	LIME1 is a raft-associated transmembrane adaptor phosphoprotein that is preferentially expressed in hemopoietic cells, particularly T cells (Brdickova et al., 2003 [PubMed 14610046]; Hur et al., 2003 [PubMed 14610044]).[supplied by OMIM, Mar 2008]. ##Evidence-Data-START## Transcript exon combination :: AK000413.1, BC017016.1 [ECO:0000332] RNAseq introns :: single sample supports all introns ERS02…	609809
HCC_7721_4	4273	chr21	43441038	43441929	891	1.16	0.0391363	ZNF295-AS1	chr21	+	-628	NR_119385	43442112	43445029	150142				0
HCC_7721_4	4273	chr21	43441038	43441929	891	1.16	0.0391363	ZNF295-AS1	chr21	+	-893	NR_027273	43442377	43445029	150142				0
HCC_7721_4	4274	chr6	32121966	32123134	1168	1.15	0.0391363	LOC100507547	chr6	-	-408	NR_037172	32122142	32120578	100507547				0
HCC_7721_4	4274	chr6	32121966	32123134	1168	1.15	0.0391363	PPT2-EGFL8	chr6	+	775	NR_037861	32121775	32136062	100532746			This locus represents naturally occurring read-through transcription between the neighboring PPT2 (palmitoyl-protein thioesterase 2) and EGFL8 (EGF-like-domain, multiple 8) genes located in the major histocompatibility complex class III region of chromosome 6. The read-through transcript is a candidate for nonsense-mediated mRNA decay (NMD), and is thus unlikely to produce a protein product. [pro…	0
HCC_7721_4	4274	chr6	32121966	32123134	1168	1.15	0.0391363	PPT2	chr6	+	775	NM_005155	32121775	32131458	9374	NP_005146	lysosomal thioesterase PPT2 isoform a precursor	This gene encodes a member of the palmitoyl-protein thioesterase family. The encoded glycosylated lysosomal protein has palmitoyl-CoA hydrolase activity in vitro, but does not hydrolyze palmitate from cysteine residues in proteins. Alternative splicing results in multiple transcript variants. Read-through transcription also exists between this gene and the downstream EGFL8 (EGF-like-domain, multi…	603298
HCC_7721_4	4275	chr6	43027133	43028308	1175	1.15	0.0391363	KLC4	chr6	+	126	NM_201523	43027594	43042837	89953	NP_958931	kinesin light chain 4 isoform b		0
HCC_7721_4	4275	chr6	43027133	43028308	1175	1.15	0.0391363	MRPL2	chr6	-	-437	NM_015950	43027283	43021766	51069	NP_057034	39S ribosomal protein L2, mitochondrial isoform 1	Mammalian mitochondrial ribosomal proteins are encoded by nuclear genes and help in protein synthesis within the mitochondrion. Mitochondrial ribosomes (mitoribosomes) consist of a small 28S subunit and a large 39S subunit. They have an estimated 75% protein to rRNA composition compared to prokaryotic ribosomes, where this ratio is reversed. Another difference between mammalian mitoribosomes and …	611822
HCC_7721_4	4275	chr6	43027133	43028308	1175	1.15	0.0391363	KLC4	chr6	+	389	NM_001289035	43027331	43042837	89953	NP_001275964	kinesin light chain 4 isoform d		0
HCC_7721_4	4276	chr8	145191425	145192533	1108	1.15	0.0391363	HGH1	chr8	+	-692	NM_016458	145192671	145195746	51236	NP_057542	protein HGH1 homolog		0
HCC_7721_4	4277	chr8	145436633	145437741	1108	1.15	0.0391363	HGH1	chr8	+	-692	NM_016458	145437879	145440954	51236	NP_057542	protein HGH1 homolog		0
HCC_7721_4	4278	chr1	111744101	111744550	449	1.36	0.045809	DENND2D	chr1	-	-1000	NM_024901	111743325	111728590	79961	NP_079177	DENN domain-containing protein 2D isoform a		615111
HCC_7721_4	4279	chr11	278401	278905	504	1.38	0.045809	NLRP6	chr11	+	84	NM_138329	278569	285388	171389	NP_612202	NACHT, LRR and PYD domains-containing protein 6 isoform 1	The protein encoded by this gene binds arginine-vasopressin and may be involved in the arginine-vasopressin-mediated regulation of renal salt-water balance. The encoded protein also mediates inflammatory responses in the colon to allow recovery from intestinal epithelial damage and protects against tumorigenesis and the development of colitis. Finally, this protein can increase activation of NF-k…	609650
HCC_7721_4	4280	chr11	616714	617231	517	1.38	0.045809	IRF7	chr11	-	-1244	NM_004031	615728	612554	3665	NP_004022	interferon regulatory factor 7 isoform d	IRF7 encodes interferon regulatory factor 7, a member of the interferon regulatory transcription factor (IRF) family. IRF7 has been shown to play a role in the transcriptional activation of virus-inducible cellular genes, including interferon beta chain genes. Inducible expression of IRF7 is largely restricted to lymphoid tissue. Multiple IRF7 transcript variants have been identified, although th…	605047
HCC_7721_4	4280	chr11	616714	617231	517	1.38	0.045809	IRF7	chr11	-	-973	NM_004029	615999	612554	3665	NP_004020	interferon regulatory factor 7 isoform b	IRF7 encodes interferon regulatory factor 7, a member of the interferon regulatory transcription factor (IRF) family. IRF7 has been shown to play a role in the transcriptional activation of virus-inducible cellular genes, including interferon beta chain genes. Inducible expression of IRF7 is largely restricted to lymphoid tissue. Multiple IRF7 transcript variants have been identified, although th…	605047
HCC_7721_4	4281	chr11	63683825	63684282	457	1.38	0.045809	RCOR2	chr11	-	262	NM_173587	63684316	63678692	283248	NP_775858	REST corepressor 2		616019
HCC_7721_4	4282	chr12	123752313	123752838	525	1.32	0.045809	CDK2AP1	chr12	-	225	NM_001270434	123752801	123745516	8099	NP_001257363	cyclin-dependent kinase 2-associated protein 1 isoform 2	The protein encoded by this gene is a cyclin-dependent kinase 2 (CDK2) -associated protein which is thought to negatively regulate CDK2 activity by sequestering monomeric CDK2, and targeting CDK2 for proteolysis. This protein was found to also interact with DNA polymerase alpha/primase and mediate the phosphorylation of the large p180 subunit, which suggests a regulatory role in DNA replication d…	602198
HCC_7721_4	4283	chr13	114320326	114320889	563	1.32	0.045809	GRK1	chr13	+	-988	NM_002929	114321596	114438637	6011	NP_002920	rhodopsin kinase	This gene encodes a member of the guanine nucleotide-binding protein (G protein)-coupled receptor kinase subfamily of the Ser/Thr protein kinase family. The protein phosphorylates rhodopsin and initiates its deactivation. Defects in GRK1 are known to cause Oguchi disease 2 (also known as stationary night blindness Oguchi type-2). [provided by RefSeq, Jul 2008]. Publication Note: This RefSeq recor…	180381
HCC_7721_4	4284	chr15	52311166	52311726	560	1.38	0.045809	MAPK6	chr15	+	36	NM_002748	52311410	52358462	5597	NP_002739	mitogen-activated protein kinase 6	The protein encoded by this gene is a member of the Ser/Thr protein kinase family, and is most closely related to mitogen-activated protein kinases (MAP kinases). MAP kinases also known as extracellular signal-regulated kinases (ERKs), are activated through protein phosphorylation cascades and act as integration points for multiple biochemical signals. This kinase is localized in the nucleus, and…	602904
HCC_7721_4	4285	chr16	4526181	4526641	460	1.36	0.045809	HMOX2	chr16	+	71	NM_001286267	4526340	4560348	3163	NP_001273196	heme oxygenase 2 isoform a	Heme oxygenase, an essential enzyme in heme catabolism, cleaves heme to form biliverdin, which is subsequently converted to bilirubin by biliverdin reductase, and carbon monoxide, a putative neurotransmitter. Heme oxygenase activity is induced by its substrate heme and by various nonheme substances. Heme oxygenase occurs as 2 isozymes, an inducible heme oxygenase-1 and a constitutive heme oxygena…	141251
HCC_7721_4	4285	chr16	4526181	4526641	460	1.36	0.045809	NMRAL1	chr16	-	-1515	NM_020677	4524896	4511694	57407	NP_065728	nmrA-like family domain-containing protein 1		0
HCC_7721_4	4286	chr19	10305258	10305754	496	1.36	0.045809	DNMT1	chr19	-	249	NM_001379	10305755	10244021	1786	NP_001370	DNA (cytosine-5)-methyltransferase 1 isoform b	DNA (cytosine-5-)-methyltransferase 1 has a role in the establishment and regulation of tissue-specific patterns of methylated cytosine residues. Aberrant methylation patterns are associated with certain human tumors and developmental abnormalities. Two transcript variants encoding different isoforms have been found for this gene. [provided by RefSeq, Aug 2008].	126375
HCC_7721_4	4287	chr19	14628717	14629173	456	1.36	0.045809	DNAJB1	chr19	-	426	NM_006145	14629371	14625575	3337	NP_006136	dnaJ homolog subfamily B member 1 isoform 1		604572
HCC_7721_4	4287	chr19	14628717	14629173	456	1.36	0.045809	DNAJB1	chr19	-	-271	NM_001300914	14628674	14625575	3337	NP_001287843	dnaJ homolog subfamily B member 1 isoform 2		604572
HCC_7721_4	4288	chr19	19029636	19030093	457	1.36	0.045809	COPE	chr19	-	334	NM_199444	19030199	19010322	11316	NP_955476	coatomer subunit epsilon isoform c	The product of this gene is an epsilon subunit of coatomer protein complex. Coatomer is a cytosolic protein complex that binds to dilysine motifs and reversibly associates with Golgi non-clathrin-coated vesicles. It is required for budding from Golgi membranes, and is essential for the retrograde Golgi-to-ER transport of dilysine-tagged proteins. Coatomer complex consists of at least the alpha, b…	606942
HCC_7721_4	4288	chr19	19029636	19030093	457	1.36	0.045809	DDX49	chr19	+	-618	NM_019070	19030483	19039442	54555	NP_061943	probable ATP-dependent RNA helicase DDX49		0
HCC_7721_4	4289	chr19	36024175	36024695	520	1.36	0.045809	GAPDHS	chr19	+	122	NM_014364	36024313	36036221	26330	NP_055179	glyceraldehyde-3-phosphate dehydrogenase, testis-specific	This gene encodes a protein belonging to the glyceraldehyde-3-phosphate dehydrogenase family of enzymes that play an important role in carbohydrate metabolism. Like its somatic cell counterpart, this sperm-specific enzyme functions in a nicotinamide adenine dinucleotide-dependent manner to remove hydrogen and add phosphate to glyceraldehyde 3-phosphate to form 1,3-diphosphoglycerate. During sperm…	609169
HCC_7721_4	4290	chr19	40005506	40006034	528	1.36	0.045809	SELV	chr19	+	18	NM_182704	40005752	40011326	348303	NP_874363	selenoprotein V	This gene encodes a selenoprotein, which contains a selenocysteine (Sec) residue at its active site. The selenocysteine is encoded by the UGA codon that normally signals translation termination. The 3' UTR of selenoprotein genes have a common stem-loop structure, the sec insertion sequence (SECIS), that is necessary for the recognition of UGA as a Sec codon rather than as a stop signal. [provided…	607919
HCC_7721_4	4291	chr19	43099848	43100320	472	1.36	0.045809	CEACAM8	chr19	-	-1002	NM_001816	43099082	43084394	1088	NP_001807	carcinoembryonic antigen-related cell adhesion molecule 8 precursor		615747
HCC_7721_4	4292	chr19	51414269	51414742	473	1.36	0.045809	KLK4	chr19	-	-511	NM_004917	51413994	51409607	9622	NP_004908	kallikrein-4 isoform 1 preproprotein	Kallikreins are a subgroup of serine proteases having diverse physiological functions. Growing evidence suggests that many kallikreins are implicated in carcinogenesis and some have potential as novel cancer and other disease biomarkers. This gene is one of the fifteen kallikrein subfamily members located in a cluster on chromosome 19. In some tissues its expression is hormonally regulated. The e…	603767
HCC_7721_4	4293	chr19	54783908	54784362	454	1.36	0.045809	LILRB2	chr19	-	603	NM_001278403	54784738	54777674	10288	NP_001265332	leukocyte immunoglobulin-like receptor subfamily B member 2 isoform 2 precursor	This gene is a member of the leukocyte immunoglobulin-like receptor (LIR) family, which is found in a gene cluster at chromosomal region 19q13.4. The encoded protein belongs to the subfamily B class of LIR receptors which contain two or four extracellular immunoglobulin domains, a transmembrane domain, and two to four cytoplasmic immunoreceptor tyrosine-based inhibitory motifs (ITIMs). The recept…	604815
HCC_7721_4	4293	chr19	54783908	54784362	454	1.36	0.045809	LILRB2	chr19	-	264	NM_001278405	54784399	54777674	10288	NP_001265334	leukocyte immunoglobulin-like receptor subfamily B member 2 isoform 4 precursor	This gene is a member of the leukocyte immunoglobulin-like receptor (LIR) family, which is found in a gene cluster at chromosomal region 19q13.4. The encoded protein belongs to the subfamily B class of LIR receptors which contain two or four extracellular immunoglobulin domains, a transmembrane domain, and two to four cytoplasmic immunoreceptor tyrosine-based inhibitory motifs (ITIMs). The recept…	604815
HCC_7721_4	4293	chr19	54783908	54784362	454	1.36	0.045809	LILRB2	chr19	-	348	NR_103521	54784483	54777674	10288			This gene is a member of the leukocyte immunoglobulin-like receptor (LIR) family, which is found in a gene cluster at chromosomal region 19q13.4. The encoded protein belongs to the subfamily B class of LIR receptors which contain two or four extracellular immunoglobulin domains, a transmembrane domain, and two to four cytoplasmic immunoreceptor tyrosine-based inhibitory motifs (ITIMs). The recept…	604815
HCC_7721_4	4294	chr2	27255596	27256047	451	1.34	0.045809	TMEM214	chr2	+	48	NM_001083590	27255773	27264565	54867	NP_001077059	transmembrane protein 214 isoform 2		0
HCC_7721_4	4295	chr2	56150801	56151301	500	1.34	0.045809	EFEMP1	chr2	-	247	NM_001039349	56151298	56093096	2202	NP_001034438	EGF-containing fibulin-like extracellular matrix protein 1 precursor	This gene encodes a member of the fibulin family of extracellular matrix glycoproteins. Like all members of this family, the encoded protein contains tandemly repeated epidermal growth factor-like repeats followed by a C-terminus fibulin-type domain. This gene is upregulated in malignant gliomas and may play a role in the aggressive nature of these tumors. Mutations in this gene are associated wi…	601548
HCC_7721_4	4296	chr2	85554958	85555430	472	1.34	0.045809	TGOLN2	chr2	-	225	NM_001206840	85555419	85545140	10618	NP_001193769	trans-Golgi network integral membrane protein 2 isoform 2 precursor	This gene encodes a type I integral membrane protein that is localized to the trans-Golgi network, a major sorting station for secretory and membrane proteins. The encoded protein cycles between early endosomes and the trans-Golgi network, and may play a role in exocytic vesicle formation. Alternatively spliced transcript variants encoding multiple isoforms have been observed for this gene. [prov…	603062
HCC_7721_4	4297	chr2	220378793	220379244	451	1.34	0.045809	ASIC4	chr2	+	127	NM_182847	220378891	220403494	55515	NP_878267	acid-sensing ion channel 4	This gene belongs to the superfamily of acid-sensing ion channels, which are proton-gated, amiloride-sensitive sodium channels. These channels have been implicated in synaptic transmission, pain perception as well as mechanoperception. This gene is predominantly expressed in the pituitary gland, and was considered a candidate for paroxysmal dystonic choreoathetosis (PDC), a movement disorder, how…	606715
HCC_7721_4	4298	chr22	31030495	31031030	535	1.39	0.045809	SLC35E4	chr22	+	-1029	NM_001001479	31031792	31043862	339665	NP_001001479	solute carrier family 35 member E4		0
HCC_7721_4	4299	chr3	183146617	183147086	469	1.34	0.045809	MCF2L2	chr3	-	-794	NM_015078	183146057	182895791	23101	NP_055893	probable guanine nucleotide exchange factor MCF2L2		0
HCC_7721_4	4300	chr4	1202258	1202780	522	1.36	0.045809	SPON2	chr4	-	231	NM_001199021	1202750	1160720	10417	NP_001185950	spondin-2 precursor		605918
HCC_7721_4	4300	chr4	1202258	1202780	522	1.36	0.045809	LOC100130872	chr4	-	231	NR_024569	1202750	1189570	100130872				0
HCC_7721_4	4300	chr4	1202258	1202780	522	1.36	0.045809	CTBP1-AS	chr4	+	-1388	NR_104331	1203907	1212379	285463				0
HCC_7721_4	4301	chr5	68788616	68789072	456	1.33	0.045809	OCLN	chr5	+	726	NM_002538	68788118	68853931	100506658	NP_002529	occludin isoform a	This gene encodes an integral membrane protein that is required for cytokine-induced regulation of the tight junction paracellular permeability barrier. Mutations in this gene are thought to be a cause of band-like calcification with simplified gyration and polymicrogyria (BLC-PMG), an autosomal recessive neurologic disorder that is also known as pseudo-TORCH syndrome. Alternative splicing result…	602876
HCC_7721_4	4301	chr5	68788616	68789072	456	1.33	0.045809	OCLN	chr5	+	255	NM_001205254	68788589	68853931	100506658	NP_001192183	occludin isoform a	This gene encodes an integral membrane protein that is required for cytokine-induced regulation of the tight junction paracellular permeability barrier. Mutations in this gene are thought to be a cause of band-like calcification with simplified gyration and polymicrogyria (BLC-PMG), an autosomal recessive neurologic disorder that is also known as pseudo-TORCH syndrome. Alternative splicing result…	602876
HCC_7721_4	4302	chr6	32158623	32159088	465	1.34	0.045809	PBX2	chr6	-	-892	NM_002586	32157963	32152509	5089	NP_002577	pre-B-cell leukemia transcription factor 2	This gene encodes a ubiquitously expressed member of the TALE/PBX homeobox family. It was identified by its similarity to a homeobox gene which is involved in t(1;19) translocation in acute pre-B-cell leukemias. This protein is a transcriptional activator which binds to the TLX1 promoter. The gene is located within the major histocompatibility complex (MHC) on chromosome 6. [provided by RefSeq, J…	176311
HCC_7721_4	4303	chr6	137242116	137242580	464	1.34	0.045809	SLC35D3	chr6	+	-1030	NM_001008783	137243378	137246798	340146	NP_001008783	solute carrier family 35 member D3		612519
HCC_7721_4	4304	chr7	4169283	4169746	463	1.32	0.045809	SDK1	chr7	+	198	NM_001079653	4169316	4308631	221935	NP_001073121	protein sidekick-1 isoform 2		607216
HCC_7721_4	4305	chr7	44924495	44925166	671	1.32	0.045809	PURB	chr7	-	153	NM_033224	44924984	44915891	5814	NP_150093	transcriptional activator protein Pur-beta	This gene product is a sequence-specific, single-stranded DNA-binding protein. It binds preferentially to the single strand of the purine-rich element termed PUR, which is present at origins of replication and in gene flanking regions in a variety of eukaryotes from yeasts through humans. Thus, it is implicated in the control of both DNA replication and transcription. Deletion of this gene has be…	608887
HCC_7721_4	4306	chr9	133587974	133588447	473	1.36	0.045809	ABL1	chr9	+	-1056	NM_007313	133589267	133763062	25	NP_009297	tyrosine-protein kinase ABL1 isoform b	This gene is a protooncogene that encodes a protein tyrosine kinase involved in a variety of cellular processes, including cell division, adhesion, differentiation, and response to stress. The activity of the protein is negatively regulated by its SH3 domain, whereby deletion of the region encoding this domain results in an oncogene. The ubiquitously expressed protein has DNA-binding activity tha…	189980
HCC_7721_4	4307	chrX	144902768	144903256	488	1.35	0.045809	SLITRK2	chrX	+	147	NM_001144009	144902865	144907360	84631	NP_001137481	SLIT and NTRK-like protein 2 precursor	This gene encodes an integral membrane protein that contains two N-terminal leucine-rich repeats domains and contains C-terminal regions similar to neurotrophin receptors. The encoded protein may play a role in modulating neurite activity. Alternatively spliced transcript variants encoding the same protein have been described.[provided by RefSeq, Feb 2010].	300561
HCC_7721_4	4308	chrY	27627757	27628220	463	1.42	0.045809	CSPG4P1Y	chrY	+	-1065	NR_001554	27629054	27632852	114758			There are two copies of this pseudogene within the P1 palindrome on chromosome Y. This record represents the more telomeric copy. [provided by RefSeq, Jul 2008]. Sequence Note: The RefSeq transcript was derived from the reference genome assembly. The genomic coordinates were determined from transcript alignments. ##Evidence-Data-START## RNAseq introns :: single sample supports all introns ERS0250…	400034
HCC_7721_4	4309	chr10	85953159	85954682	1523	0.96	0.0473684	CDHR1	chr10	+	-469	NM_001171971	85954390	85979376	92211	NP_001165442	cadherin-related family member 1 isoform 2 precursor	This gene belongs to the cadherin superfamily of calcium-dependent cell adhesion molecules. The encoded protein is a photoreceptor-specific cadherin that plays a role in outer segment disc morphogenesis. Mutations in this gene are associated with inherited retinal dystrophies. Alternatively spliced transcript variants encoding different isoforms have been identified. [provided by RefSeq, Jul 2013…	609502
HCC_7721_4	4310	chr11	60634137	60635430	1293	0.97	0.0473684	ZP1	chr11	+	-230	NM_207341	60635014	60643164	22917	NP_997224	zona pellucida sperm-binding protein 1 precursor	The zona pellucida is an extracellular matrix that surrounds the oocyte and early embryo. It is composed primarily of three or four glycoproteins with various functions during fertilization and preimplantation development. The protein encoded by this gene ensures the structural integrity of the zona pellucida. Mutations in this gene are a cause of oocyte maturation defect and infertility. [provid…	195000
HCC_7721_4	4311	chr14	100788394	100789723	1329	0.98	0.0473684	SLC25A47	chr14	+	-619	NM_207117	100789678	100796715	283600	NP_997000	solute carrier family 25 member 47		609911
HCC_7721_4	4312	chr17	72856590	72858234	1644	0.96	0.0473684	GRIN2C	chr17	-	-1405	NM_000835	72856007	72838161	2905	NP_000826	glutamate receptor ionotropic, NMDA 2C isoform 1 precursor	This gene encodes a subunit of the N-methyl-D-aspartate (NMDA) receptor, which is a subtype of ionotropic glutamate receptor. NMDA receptors are found in the central nervous system, are permeable to cations and have an important role in physiological processes such as learning, memory, and synaptic development. The receptor is a tetramer of different subunits (typically heterodimer of subunit 1 w…	138254
HCC_7721_4	4312	chr17	72856590	72858234	1644	0.96	0.0473684	GRIN2C	chr17	-	-446	NM_001278553	72856966	72840170	2905	NP_001265482	glutamate receptor ionotropic, NMDA 2C isoform 2 precursor	This gene encodes a subunit of the N-methyl-D-aspartate (NMDA) receptor, which is a subtype of ionotropic glutamate receptor. NMDA receptors are found in the central nervous system, are permeable to cations and have an important role in physiological processes such as learning, memory, and synaptic development. The receptor is a tetramer of different subunits (typically heterodimer of subunit 1 w…	138254
HCC_7721_4	4313	chr1	2138686	2139499	813	1.26	0.0488722	C1orf86	chr1	-	79	NM_001146310	2139172	2115898	199990	NP_001139782	Fanconi anemia-associated protein of 20 kDa isoform 1		615183
HCC_7721_4	4314	chr1	11899626	11900299	673	1.26	0.0488722	NPPA-AS1	chr1	+	-412	NR_037806	11900375	11907673	100379251				0
HCC_7721_4	4315	chr1	156785762	156786517	755	1.26	0.0488722	SH2D2A	chr1	-	-200	NM_001161443	156785939	156776034	9047	NP_001154915	SH2 domain-containing protein 2A isoform 4	This gene encodes an adaptor protein thought to function in T-cell signal transduction. A related protein in mouse is responsible for the activation of lymphocyte-specific protein-tyrosine kinase and functions in downstream signaling. Alternative splicing results in multiple transcript variants. [provided by RefSeq, Mar 2010].	604514
HCC_7721_4	4315	chr1	156785762	156786517	755	1.26	0.0488722	SH2D2A	chr1	-	500	NM_001161444	156786640	156776848	9047	NP_001154916	SH2 domain-containing protein 2A isoform 2	This gene encodes an adaptor protein thought to function in T-cell signal transduction. A related protein in mouse is responsible for the activation of lymphocyte-specific protein-tyrosine kinase and functions in downstream signaling. Alternative splicing results in multiple transcript variants. [provided by RefSeq, Mar 2010].	604514
HCC_7721_4	4315	chr1	156785762	156786517	755	1.26	0.0488722	NTRK1	chr1	+	598	NM_001007792	156785541	156851642	4914	NP_001007793	high affinity nerve growth factor receptor isoform 3	This gene encodes a member of the neurotrophic tyrosine kinase receptor (NTKR) family. This kinase is a membrane-bound receptor that, upon neurotrophin binding, phosphorylates itself and members of the MAPK pathway. The presence of this kinase leads to cell differentiation and may play a role in specifying sensory neuron subtypes. Mutations in this gene have been associated with congenital insens…	191315
HCC_7721_4	4316	chr10	99349084	99349764	680	1.26	0.0488722	C10orf62	chr10	+	-25	NM_001009997	99349449	99350691	414157	NP_001009997	uncharacterized protein C10orf62		0
HCC_7721_4	4317	chr11	67204804	67205487	683	1.28	0.0488722	PTPRCAP	chr11	-	7	NM_005608	67205153	67202980	5790	NP_005599	protein tyrosine phosphatase receptor type C-associated protein precursor	The protein encoded by this gene was identified as a transmembrane phosphoprotein specifically associated with tyrosine phosphatase PTPRC/CD45, a key regulator of T- and B-lymphocyte activation. The interaction with PTPRC may be required for the stable expression of this protein. [provided by RefSeq, Jul 2008]. ##Evidence-Data-START## Transcript exon combination :: X81422.1, BQ063990.1 [ECO:00003…	601577
HCC_7721_4	4318	chr11	72928270	72928951	681	1.28	0.0488722	P2RY2	chr11	+	-890	NM_176071	72929501	72953472	5029	NP_788085	P2Y purinoceptor 2	The product of this gene belongs to the family of P2 receptors, which is activated by extracellular nucleotides and subdivided into P2X ligand-gated ion channels and P2Y G-protein coupled receptors. This family has several receptor subtypes with different pharmacological selectivity, which overlaps in some cases, for various adenosine and uridine nucleotides. This receptor, found on many cell typ…	600041
HCC_7721_4	4318	chr11	72928270	72928951	681	1.28	0.0488722	P2RY2	chr11	+	-731	NM_176072	72929342	72953472	5029	NP_788086	P2Y purinoceptor 2	The product of this gene belongs to the family of P2 receptors, which is activated by extracellular nucleotides and subdivided into P2X ligand-gated ion channels and P2Y G-protein coupled receptors. This family has several receptor subtypes with different pharmacological selectivity, which overlaps in some cases, for various adenosine and uridine nucleotides. This receptor, found on many cell typ…	600041
HCC_7721_4	4319	chr11	118016526	118017409	883	1.28	0.0488722	SCN4B	chr11	-	-783	NM_001142349	118016184	118004091	6330	NP_001135821	sodium channel subunit beta-4 isoform 3	The protein encoded by this gene is one of several sodium channel beta subunits. These subunits interact with voltage-gated alpha subunits to change sodium channel kinetics. The encoded transmembrane protein forms interchain disulfide bonds with SCN2A. Defects in this gene are a cause of long QT syndrome type 10 (LQT10). Three protein-coding and one non-coding transcript variant have been found f…	608256
HCC_7721_4	4320	chr12	110252611	110253674	1063	1.22	0.0488722	TRPV4	chr12	-	-510	NM_001177433	110252632	110220891	59341	NP_001170904	transient receptor potential cation channel subfamily V member 4 isoform c	This gene encodes a member of the OSM9-like transient receptor potential channel (OTRPC) subfamily in the transient receptor potential (TRP) superfamily of ion channels. The encoded protein is a Ca2+-permeable, nonselective cation channel that is thought to be involved in the regulation of systemic osmotic pressure. Mutations in this gene are the cause of spondylometaphyseal and metatropic dyspla…	605427
HCC_7721_4	4320	chr12	110252611	110253674	1063	1.22	0.0488722	TRPV4	chr12	-	-541	NM_001177431	110252601	110220891	59341	NP_001170902	transient receptor potential cation channel subfamily V member 4 isoform d	This gene encodes a member of the OSM9-like transient receptor potential channel (OTRPC) subfamily in the transient receptor potential (TRP) superfamily of ion channels. The encoded protein is a Ca2+-permeable, nonselective cation channel that is thought to be involved in the regulation of systemic osmotic pressure. Mutations in this gene are the cause of spondylometaphyseal and metatropic dyspla…	605427
HCC_7721_4	4321	chr16	86319672	86320338	666	1.26	0.0488722	LINC01081	chr16	-	-152	NR_104139	86319853	86259185	101154687				614977
HCC_7721_4	4321	chr16	86319672	86320338	666	1.26	0.0488722	LOC146513	chr16	+	-31	NR_038438	86320036	86326995	146513				0
HCC_7721_4	4322	chr17	18163345	18164258	913	1.26	0.0488722	MIEF2	chr17	+	-45	NM_139162	18163847	18169095	125170	NP_631901	mitochondrial dynamics protein MID49 isoform 1	This gene encodes an outer mitochondrial membrane protein that functions in the regulation of mitochondrial morphology. It can directly recruit the fission mediator dynamin-related protein 1 (Drp1) to the mitochondrial surface. The gene is located within the Smith-Magenis syndrome region on chromosome 17. Alternative splicing results in multiple transcript variants encoding different isoforms. [p…	615498
HCC_7721_4	4322	chr17	18163345	18164258	913	1.26	0.0488722	MIEF2	chr17	+	-621	NM_148886	18164423	18169095	125170	NP_683684	mitochondrial dynamics protein MID49 isoform 2	This gene encodes an outer mitochondrial membrane protein that functions in the regulation of mitochondrial morphology. It can directly recruit the fission mediator dynamin-related protein 1 (Drp1) to the mitochondrial surface. The gene is located within the Smith-Magenis syndrome region on chromosome 17. Alternative splicing results in multiple transcript variants encoding different isoforms. [p…	615498
HCC_7721_4	4322	chr17	18163345	18164258	913	1.26	0.0488722	FLII	chr17	-	-1571	NM_001256265	18162230	18148130	2314	NP_001243194	protein flightless-1 homolog isoform 3	This gene encodes a protein with a gelsolin-like actin binding domain and an N-terminal leucine-rich repeat-protein protein interaction domain. The protein is similar to a Drosophila protein involved in early embryogenesis and the structural organization of indirect flight muscle. The gene is located within the Smith-Magenis syndrome region on chromosome 17. [provided by RefSeq, Jul 2008].	600362
HCC_7721_4	4323	chr17	80185203	80185940	737	1.26	0.0488722	SLC16A3	chr17	+	-709	NM_001206950	80186281	80197375	9123	NP_001193879	monocarboxylate transporter 4	Lactic acid and pyruvate transport across plasma membranes is catalyzed by members of the proton-linked monocarboxylate transporter (MCT) family, which has been designated solute carrier family-16. Each MCT appears to have slightly different substrate and inhibitor specificities and transport kinetics, which are related to the metabolic requirements of the tissues in which it is found. The MCTs, …	603877
HCC_7721_4	4323	chr17	80185203	80185940	737	1.26	0.0488722	SLC16A3	chr17	+	-1314	NM_004207	80186886	80197375	9123	NP_004198	monocarboxylate transporter 4	Lactic acid and pyruvate transport across plasma membranes is catalyzed by members of the proton-linked monocarboxylate transporter (MCT) family, which has been designated solute carrier family-16. Each MCT appears to have slightly different substrate and inhibitor specificities and transport kinetics, which are related to the metabolic requirements of the tissues in which it is found. The MCTs, …	603877
HCC_7721_4	4324	chr19	2281686	2282370	684	1.26	0.0488722	C19orf35	chr19	-	153	NM_198532	2282181	2274630	374872	NP_940934	putative uncharacterized protein C19orf35		0
HCC_7721_4	4325	chr19	6393423	6394176	753	1.26	0.0488722	GTF2F1	chr19	-	-508	NM_002096	6393291	6379579	2962	NP_002087	general transcription factor IIF subunit 1		189968
HCC_7721_4	4325	chr19	6393423	6394176	753	1.26	0.0488722	MIR6790	chr19	-	-805	NR_106848	6392994	6392931	102465473			microRNAs (miRNAs) are short (20-24 nt) non-coding RNAs that are involved in post-transcriptional regulation of gene expression in multicellular organisms by affecting both the stability and translation of mRNAs. miRNAs are transcribed by RNA polymerase II as part of capped and polyadenylated primary transcripts (pri-miRNAs) that can be either protein-coding or non-coding. The primary transcript …	0
HCC_7721_4	4326	chr19	55850507	55851187	680	1.26	0.0488722	SUV420H2	chr19	+	-373	NM_032701	55851220	55859489	84787	NP_116090	histone-lysine N-methyltransferase SUV420H2	SUV420H2 and the related enzyme SUV420H1 (MIM 610881) function as histone methyltransferases that specifically trimethylate nucleosomal histone H4 (see MIM 602822) on lysine-20 (K20) (Schotta et al., 2004 [PubMed 15145825]).[supplied by OMIM, Dec 2009]. ##Evidence-Data-START## Transcript exon combination :: BC044889.1 [ECO:0000332] RNAseq introns :: single sample supports all introns ERS025083, E…	613198
HCC_7721_4	4327	chr2	26781573	26782238	665	1.24	0.0488722	OTOF	chr2	-	-339	NM_001287489	26781566	26680070	9381	NP_001274418	otoferlin isoform e	Mutations in this gene are a cause of neurosensory nonsyndromic recessive deafness, DFNB9. The short form of the encoded protein has 3 C2 domains, a single carboxy-terminal transmembrane domain found also in the C. elegans spermatogenesis factor FER-1 and human dysferlin, while the long form has 6 C2 domains. The homology suggests that this protein may be involved in vesicle membrane fusion. Seve…	603681
HCC_7721_4	4328	chr2	29092690	29093365	675	1.24	0.0488722	TRMT61B	chr2	-	147	NM_017910	29093175	29072687	55006	NP_060380	tRNA (adenine(58)-N(1))-methyltransferase, mitochondrial precursor		0
HCC_7721_4	4329	chr2	241563575	241564302	727	1.24	0.0488722	GPR35	chr2	+	-722	NM_005301	241564661	241570676	2859	NP_005292	G-protein coupled receptor 35 isoform a		602646
HCC_7721_4	4330	chr20	3025375	3026056	681	1.25	0.0488722	MRPS26	chr20	+	-958	NM_030811	3026674	3028896	64949	NP_110438	28S ribosomal protein S26, mitochondrial	Mammalian mitochondrial ribosomal proteins are encoded by nuclear genes and help in protein synthesis within the mitochondrion. Mitochondrial ribosomes (mitoribosomes) consist of a small 28S subunit and a large 39S subunit. They have an estimated 75% protein to rRNA composition compared to prokaryotic ribosomes, where this ratio is reversed. Another difference between mammalian mitoribosomes and …	611988
HCC_7721_4	4331	chr20	61923251	61923922	671	1.25	0.0488722	COL20A1	chr20	+	-950	NM_020882	61924537	61962285	57642	NP_065933	collagen alpha-1(XX) chain precursor		0
HCC_7721_4	4332	chr22	21335678	21336625	947	1.29	0.0488722	LZTR1	chr22	+	-405	NM_006767	21336557	21353326	8216	NP_006758	leucine-zipper-like transcriptional regulator 1	This gene encodes a member of the BTB-kelch superfamily. Initially described as a putative transcriptional regulator based on weak homology to members of the basic leucine zipper-like family, the encoded protein subsequently has been shown to localize exclusively to the Golgi network where it may help stabilize the Gogli complex. Deletion of this gene may be associated with DiGeorge syndrome. [pr…	600574
HCC_7721_4	4333	chr3	12801109	12801768	659	1.24	0.0488722	TMEM40	chr3	-	-630	NM_001284408	12800808	12775028	55287	NP_001271337	transmembrane protein 40 isoform d		0
HCC_7721_4	4334	chr4	83483222	83483904	682	1.26	0.0488722	TMEM150C	chr4	-	-437	NM_001080506	83483126	83405603	441027	NP_001073975	transmembrane protein 150C		0
HCC_7721_4	4335	chr5	176924428	176925334	906	1.23	0.0488722	PDLIM7	chr5	-	-275	NM_203352	176924606	176910394	9260	NP_976227	PDZ and LIM domain protein 7 isoform 2	The protein encoded by this gene is representative of a family of proteins composed of conserved PDZ and LIM domains. LIM domains are proposed to function in protein-protein recognition in a variety of contexts including gene transcription and development and in cytoskeletal interaction. The LIM domains of this protein bind to protein kinases, whereas the PDZ domain binds to actin filaments. The …	605903
HCC_7721_4	4336	chr6	31081834	31082610	776	1.25	0.0488722	PSORS1C1	chr6	+	-385	NM_014068	31082607	31107869	170679	NP_054787	psoriasis susceptibility 1 candidate gene 1 protein	This gene is one of several genes thought to confer susceptibility to psoriasis and systemic sclerosis, located on chromosome 6 near the major histocompatibility complex (MHC) class I region. [provided by RefSeq, Sep 2011]. Publication Note: This RefSeq record includes a subset of the publications that are available for this gene. Please see the Gene record to access additional publications. ##Ev…	613525
HCC_7721_4	4337	chr7	128431291	128432410	1119	1.22	0.0488722	CCDC136	chr7	+	387	NM_001201372	128431463	128462187	64753	NP_001188301	coiled-coil domain-containing protein 136 isoform 2		611902
HCC_7721_4	4337	chr7	128431291	128432410	1119	1.22	0.0488722	CCDC136	chr7	+	-198	NM_022742	128432049	128462187	64753	NP_073579	coiled-coil domain-containing protein 136 isoform 1		611902
HCC_7721_4	4338	chr8	22959250	22960121	871	1.25	0.0488722	TNFRSF10C	chr8	+	-640	NM_003841	22960326	22974950	8794	NP_003832	tumor necrosis factor receptor superfamily member 10C precursor	The protein encoded by this gene is a member of the TNF-receptor superfamily. This receptor contains an extracellular TRAIL-binding domain and a transmembrane domain, but no cytoplasmic death domain. This receptor is not capable of inducing apoptosis, and is thought to function as an antagonistic receptor that protects cells from TRAIL-induced apoptosis. This gene was found to be a p53-regulated …	603613
HCC_7721_4	4339	chrX	2526402	2527078	676	1.25	0.0488722	MIR6089	chrX	+	-491	NR_106737	2527231	2527295	102464837			microRNAs (miRNAs) are short (20-24 nt) non-coding RNAs that are involved in post-transcriptional regulation of gene expression in multicellular organisms by affecting both the stability and translation of mRNAs. miRNAs are transcribed by RNA polymerase II as part of capped and polyadenylated primary transcripts (pri-miRNAs) that can be either protein-coding or non-coding. The primary transcript …	0
HCC_7721_4	4339	chrX	2526402	2527078	676	1.25	0.0488722	CD99P1	chrX	+	-565	NR_033380	2527305	2575270	401577				0
HCC_7721_4	4340	chrX	151937975	151938762	787	1.25	0.0488722	MAGEA3	chrX	-	-128	NM_005362	151938240	151934651	4102	NP_005353	melanoma-associated antigen 3	This gene is a member of the MAGEA gene family. The members of this family encode proteins with 50 to 80% sequence identity to each other. The promoters and first exons of the MAGEA genes show considerable variability, suggesting that the existence of this gene family enables the same function to be expressed under different transcriptional controls. The MAGEA genes are clustered at chromosomal l…	300174
HCC_7721_4	4341	chrX	153045171	153046040	869	1.25	0.0488722	SRPK3	chrX	+	-849	NM_014370	153046455	153051187	26576	NP_055185	SRSF protein kinase 3 isoform 1	This gene encodes a protein kinase similar to a protein kinase which is specific for the SR (serine/arginine-rich domain) family of splicing factors. A highly similar protein has been shown to play a role in muscle development in mice. Multiple transcript variants encoding different isoforms have been found for this gene. [provided by RefSeq, Dec 2009].	0
HCC_hepG2_1	7831	chr9	116137851	116138116	265	2.41	0	HDHD3	chr9	-	357	NM_031219	116138341	116135697	81932	NP_112496	haloacid dehalogenase-like hydrolase domain-containing protein 3		0
HCC_hepG2_1	7832	chr19	50294797	50295081	284	2.33	0	MIR6799	chr19	+	-183	NR_106857	50295122	50295191	102465479			microRNAs (miRNAs) are short (20-24 nt) non-coding RNAs that are involved in post-transcriptional regulation of gene expression in multicellular organisms by affecting both the stability and translation of mRNAs. miRNAs are transcribed by RNA polymerase II as part of capped and polyadenylated primary transcripts (pri-miRNAs) that can be either protein-coding or non-coding. The primary transcript …	0
HCC_hepG2_1	7833	chr18	44337465	44337804	339	2.12	0	ST8SIA5	chr18	-	-595	NM_013305	44337039	44259080	29906	NP_037437	alpha-2,8-sialyltransferase 8E	The protein encoded by this gene is a type II membrane protein that may be present in the Golgi apparatus. The encoded protein, which is a member of glycosyltransferase family 29, may be involved in the synthesis of gangliosides GD1c, GT1a, GQ1b, and GT3 from GD1a, GT1b, GM1b, and GD3, respectively. [provided by RefSeq, Jul 2008]. ##Evidence-Data-START## Transcript exon combination :: AK056270.1,…	607162
HCC_hepG2_1	7834	chr10	125424578	125425044	466	2.16	0	GPR26	chr10	+	-1059	NM_153442	125425870	125456913	2849	NP_703143	G-protein coupled receptor 26		604847
HCC_hepG2_1	7835	chr17	36508125	36508388	263	2.13	0	SOCS7	chr17	+	250	NM_014598	36508006	36561846	30837	NP_055413	suppressor of cytokine signaling 7		608788
HCC_hepG2_1	7836	chrX	113885834	113886099	265	2.22	0	MIR1264	chrX	+	-1162	NR_031563	113887129	113887198	100302251			microRNAs (miRNAs) are short (20-24 nt) non-coding RNAs that are involved in post-transcriptional regulation of gene expression in multicellular organisms by affecting both the stability and translation of mRNAs. miRNAs are transcribed by RNA polymerase II as part of capped and polyadenylated primary transcripts (pri-miRNAs) that can be either protein-coding or non-coding. The primary transcript …	0
HCC_hepG2_1	7836	chrX	113885834	113886099	265	2.22	0	MIR1912	chrX	+	-51	NR_031733	113886018	113886098	100302144			microRNAs (miRNAs) are short (20-24 nt) non-coding RNAs that are involved in post-transcriptional regulation of gene expression in multicellular organisms by affecting both the stability and translation of mRNAs. miRNAs are transcribed by RNA polymerase II as part of capped and polyadenylated primary transcripts (pri-miRNAs) that can be either protein-coding or non-coding. The primary transcript …	0
HCC_hepG2_1	7837	chr13	114145890	114146144	254	2.04	0	DCUN1D2	chr13	-	-994	NM_001014283	114145023	114110133	55208	NP_001014305	DCN1-like protein 2		0
HCC_hepG2_1	7838	chr15	89438320	89438790	470	2.12	0	HAPLN3	chr15	-	215	NM_178232	89438770	89420518	145864	NP_839946	hyaluronan and proteoglycan link protein 3 precursor	This gene belongs to the hyaluronan and proteoglycan binding link protein gene family. The protein encoded by this gene may function in hyaluronic acid binding and cell adhesion. [provided by RefSeq, Jul 2008]. ##Evidence-Data-START## Transcript exon combination :: AY262759.1, AY358500.1 [ECO:0000332] RNAseq introns :: single sample supports all introns ERS025087 [ECO:0000348] ##Evidence-Data-END…	0
HCC_hepG2_1	7839	chr15	83240086	83240547	461	2.07	0	CPEB1	chr15	-	256	NM_001079535	83240573	83211950	64506	NP_001073003	cytoplasmic polyadenylation element-binding protein 1 isoform 3	This gene encodes a member of the cytoplasmic polyadenylation element binding protein family. This highly conserved protein binds to a specific RNA sequence, called the cytoplasmic polyadenylation element, found in the 3' untranslated region of some mRNAs. The encoded protein functions in both the cytoplasm and the nucleus. It is involved in the regulation of mRNA translation, as well as processi…	607342
HCC_hepG2_1	7840	chr5	176936713	176937613	900	1.82	0	DOK3	chr5	-	-305	NM_024872	176936858	176930750	79930	NP_079148	docking protein 3 isoform 1		611435
HCC_hepG2_1	7840	chr5	176936713	176937613	900	1.82	0	DOK3	chr5	-	264	NM_001144876	176937427	176928905	79930	NP_001138348	docking protein 3 isoform 3		611435
HCC_hepG2_1	7841	chr6	35265233	35265909	676	1.71	0	DEF6	chr6	+	-23	NM_022047	35265594	35289548	50619	NP_071330	differentially expressed in FDCP 6 homolog	DEF6, or IBP, is a guanine nucleotide exchange factor (GEF) for RAC (MIM 602048) and CDC42 (MIM 116952) that is highly expressed in B and T cells (Gupta et al., 2003 [PubMed 12923183]).[supplied by OMIM, Mar 2008]. Publication Note: This RefSeq record includes a subset of the publications that are available for this gene. Please see the Gene record to access additional publications. ##Evidence-Da…	610094
HCC_hepG2_1	7842	chr1	228394811	228395484	673	1.74	0	OBSCN	chr1	+	-682	NM_001098623	228395830	228566575	84033	NP_001092093	obscurin isoform b	The obscurin gene spans more than 150 kb, contains over 80 exons and encodes a protein of approximately 720 kDa. The encoded protein contains 68 Ig domains, 2 fibronectin domains, 1 calcium/calmodulin-binding domain, 1 RhoGEF domain with an associated PH domain, and 2 serine-threonine kinase domains. This protein belongs to the family of giant sacromeric signaling proteins that includes titin and…	608616
HCC_hepG2_1	7843	chrX	106146873	106147647	774	1.75	0	RIPPLY1	chrX	-	-699	NM_001171706	106146561	106143292	92129	NP_001165177	protein ripply1 isoform 2	This gene encodes a protein similar to a zebrafish protein which acts as a transcriptional repressor in and is required for somite segmentation in zebrafish embryos (PMID: 16326386). Multiple transcript variants encoding different isoforms have been found for this gene. [provided by RefSeq, Aug 2011].	300575
HCC_hepG2_1	7844	chr2	98349902	98350592	690	1.58	0	ZAP70	chr2	+	-621	NM_207519	98350868	98356323	7535	NP_997402	tyrosine-protein kinase ZAP-70 isoform 2	This gene encodes an enzyme belonging to the protein tyrosine kinase family, and it plays a role in T-cell development and lymphocyte activation. This enzyme, which is phosphorylated on tyrosine residues upon T-cell antigen receptor (TCR) stimulation, functions in the initial step of TCR-mediated signal transduction in combination with the Src family kinases, Lck and Fyn. This enzyme is also esse…	176947
HCC_hepG2_1	7845	chr22	31277009	31278137	1128	1.7	0	OSBP2	chr22	+	-94	NM_001282742	31277667	31303811	23762	NP_001269671	oxysterol-binding protein 2 isoform g	The protein encoded by this gene contains a pleckstrin homology (PH) domain and an oxysterol-binding region. It binds oxysterols such as 7-ketocholesterol and may inhibit their cytotoxicity. Alternatively spliced transcript variants encoding multiple isoforms have been observed for this gene. [provided by RefSeq, Sep 2013].	606729
HCC_hepG2_1	7846	chr7	44104702	44105407	705	1.62	0	PGAM2	chr7	-	131	NM_000290	44105186	44102325	5224	NP_000281	phosphoglycerate mutase 2	Phosphoglycerate mutase (PGAM) catalyzes the reversible reaction of 3-phosphoglycerate (3-PGA) to 2-phosphoglycerate (2-PGA) in the glycolytic pathway. The PGAM is a dimeric enzyme containing, in different tissues, different proportions of a slow-migrating muscle (MM) isozyme, a fast-migrating brain (BB) isozyme, and a hybrid form (MB). This gene encodes muscle-specific PGAM subunit. Mutations in…	612931
HCC_hepG2_1	7847	chr8	22785147	22786110	963	1.64	0	PEBP4	chr8	-	-207	NM_144962	22785421	22570764	157310	NP_659399	phosphatidylethanolamine-binding protein 4 precursor	The phosphatidylethanolamine (PE)-binding proteins, including PEBP4, are an evolutionarily conserved family of proteins with pivotal biologic functions, such as lipid binding and inhibition of serine proteases (Wang et al., 2004 [PubMed 15302887]).[supplied by OMIM, Dec 2008]. Publication Note: This RefSeq record includes a subset of the publications that are available for this gene. Please see t…	612473
[truncated: 1,174 more rows]

## Sheet: SummaryEPInGenePromoter
#Column "GeneName" The gene which the peaks overlap its promoter.
[truncated: 929 more rows]
