# Supplementary material for: Hepatitis B virus X protein influences enrichment profiles of H3K9me3 on promoter regions in human hepatoma cell lines
Source: Oncotarget. 2016 Oct 19;7(51):84883–92. doi: 10.18632/oncotarget.12751 (PMC5356706; doi:10.18632/oncotarget.12751)
Supplement: Supplementary file 3 [file oncotarget-07-84883-s003.xlsx]

## Sheet: Sheet1
#Column "GeneName" The gene which the peaks overlap its promoter.
#Column "HCC_heG2_1"..."HCC_hepG2_2" It represents the number of peaks overlapping the promoter region for the corresponding sample.
#Column "Chromosome" It tells which chromosome the gene lies in.
#Column "Strand" Strand of the transcript.
#Column "TSS" The start site of the transcript.
#Column "TTS" The termination site of the transcript.
#Column "Accession" RefSeq accession number of the transcript.
#Column "LocusLinkID" The Gene ID in NCBI's Gene Database.
#Column "ProteinID" The Protein ID in NCBI's RefSeq database.
#Column "ProteinName" The Protein Name in NCBI's RefSeq database.
#Column "Description" The corresponding description provided by NCBI's databases.
#Column "OMIMID" The ID in OMIM (Online Mendelian Inheritance in Man) Database.
GeneName	HCC_hepG2_1	HCC_hepG2_2	Chromosome	Strand	TSS	TTS	Accession	LocusLinkID	ProteinID	ProteinName	Description	OMIMID
AMT	1		chr6	-	32152099	32148744	NM_001206932	177	NP_001193861	advanced glycosylation end product-specific receptor isoform 3 precursor	The advanced glycosylation end product (AGE) receptor encoded by this gene is a member of the immunoglobulin superfamily of cell surface receptors. It is a multiligand receptor, and besides AGE, interacts with other molecules implicated in homeostasis, development, and inflammation, and certain diseases, such as diabetes and Alzheimer's disease. Many alternatively spliced transcript variants enco…	600214
ATAT1	1		chr16	+	2570362	2580955	NM_001145815	51005	NP_001139287	putative N-acetylglucosamine-6-phosphate deacetylase isoform 2		0
ATAT1	1		chr1	+	110163202	110174677	NM_004037	271	NP_004028	AMP deaminase 2 isoform 1	The protein encoded by this gene is important in purine metabolism by converting AMP to IMP. The encoded protein, which acts as a homotetramer, is one of three AMP deaminases found in mammals. Several transcript variants encoding different isoforms have been found for this gene. [provided by RefSeq, Apr 2012].	102771
ATAT1	1		chr1	+	110162434	110174677	NM_139156	271	NP_631895	AMP deaminase 2 isoform 2	The protein encoded by this gene is important in purine metabolism by converting AMP to IMP. The encoded protein, which acts as a homotetramer, is one of three AMP deaminases found in mammals. Several transcript variants encoding different isoforms have been found for this gene. [provided by RefSeq, Apr 2012].	102771
BAIAP3	1		chr3	-	49460111	49454210	NM_001164712	275	NP_001158184	aminomethyltransferase, mitochondrial isoform 4 precursor	This gene encodes one of four critical components of the glycine cleavage system. Mutations in this gene have been associated with glycine encephalopathy. Multiple transcript variants encoding different isoforms have been found for this gene. [provided by RefSeq, Sep 2011].	238310
CAPNS1	1		chr9	+	133320093	133376661	NM_054012	445	NP_446464	argininosuccinate synthase	The protein encoded by this gene catalyzes the penultimate step of the arginine biosynthetic pathway. There are approximately 10 to 14 copies of this gene including the pseudogenes scattered across the human genome, among which the one located on chromosome 9 appears to be the only functional gene for argininosuccinate synthetase. Mutations in the chromosome 9 copy of this gene cause citrullinemi…	603470
CAPNS1	1		chr6	+	30594662	30614598	NM_001031722	79969	NP_001026892	alpha-tubulin N-acetyltransferase 1 isoform 1 precursor		615556
CD177	1		chr6	+	30594612	30612448	NM_024909	79969	NP_079185	alpha-tubulin N-acetyltransferase 1 isoform 2		615556
CEACAM4	1		chr6	+	30594614	30612448	NM_001254952	79969	NP_001241881	alpha-tubulin N-acetyltransferase 1 isoform 4		615556
CNTFR-AS1	1		chr16	+	1386197	1399442	NM_001199096	8938	NP_001186025	BAI1-associated protein 3 isoform 2	This p53-target gene encodes a brain-specific angiogenesis inhibitor. The protein is a seven-span transmembrane protein and a member of the secretin receptor family. It interacts with the cytoplasmic region of brain-specific angiogenesis inhibitor 1. This protein also contains two C2 domains, which are often found in proteins involved in signal transduction or membrane trafficking. Its expression…	604009
DAB2IP	1		chr15	+	75494220	75504510	NM_015492	56905	NP_056307	uncharacterized protein C15orf39		0
FLI1	1		chr10	-	105212162	105206542	NM_015916	51063	NP_057000	calcium homeostasis modulator protein 2		612235
FOXP1	1		chr19	-	39235114	39220831	NM_144691	147968	NP_653292	calpain-12	The calpains, calcium-activated neutral proteases, are nonlysosomal, intracellular cysteine proteases. The mammalian calpains include ubiquitous, stomach-specific, and muscle-specific proteins. The ubiquitous enzymes consist of heterodimers with distinct large, catalytic subunits associated with a common small, regulatory subunit. This gene encodes a member of the calpain large subunit family. [p…	608839
FSCN2	1		chr19	+	36631028	36641255	NM_001302632	826	NP_001289561	calpain small subunit 1 isoform 1	This gene is a member of the calpain small subunit family. Calpains are calcium-dependent cysteine proteinases that are widely distributed in mammalian cells. Calpains operate as heterodimers, comprising a specific large catalytic subunit (calpain 1 subunit in Calpain I, and calpain 2 subunit in Calpain II), and a common small regulatory subunit encoded by this gene. This encoded protein is essen…	114170
GNRH2	1		chr19	+	36630827	36641255	NM_001749	826	NP_001740	calpain small subunit 1 isoform 1	This gene is a member of the calpain small subunit family. Calpains are calcium-dependent cysteine proteinases that are widely distributed in mammalian cells. Calpains operate as heterodimers, comprising a specific large catalytic subunit (calpain 1 subunit in Calpain I, and calpain 2 subunit in Calpain II), and a common small regulatory subunit encoded by this gene. This encoded protein is essen…	114170
HECTD3	1		chr19	+	43857810	43867324	NM_020406	57126	NP_065139	CD177 antigen precursor	This gene encodes a glycosyl-phosphatidylinositol (GPI)-linked cell surface glycoprotein that plays a role in neutrophil activation. The protein can bind platelet endothelial cell adhesion molecule-1 and function in neutrophil transmigration. Mutations in this gene are associated with myeloproliferative diseases. Over-expression of this gene has been found in patients with polycythemia rubra vera…	162860
KCNN1	1		chr19	-	42133442	42125343	NM_001817	1089	NP_001808	carcinoembryonic antigen-related cell adhesion molecule 4 precursor		0
LIMK2	1		chr15	-	101084925	100940599	NM_178842	204219	NP_849164	ceramide synthase 3 isoform 2		615276
LOC100288123	1		chr15	-	101084531	100940599	NM_001290341	204219	NP_001277270	ceramide synthase 3 isoform 1		615276
LOC101929172	1		chr9	+	34568009	34583070	NR_024369	415056				0
MCTP1	1		chr1	-	75199092	75171171	NM_001130043	1429	NP_001123515	quinone oxidoreductase isoform b	Crystallins are separated into two classes: taxon-specific, or enzyme, and ubiquitous. The latter class constitutes the major proteins of vertebrate eye lens and maintains the transparency and refractive index of the lens. The former class is also called phylogenetically-restricted crystallins. This gene encodes a taxon-specific crystallin protein which has NADPH-dependent quinone reductase activ…	123691
MIR3158-1	1		chrY	-	26333378	26329580	NR_001554	114758			There are two copies of this pseudogene within the P1 palindrome on chromosome Y. This record represents the more telomeric copy. [provided by RefSeq, Jul 2008]. Sequence Note: The RefSeq transcript was derived from the reference genome assembly. The genomic coordinates were determined from transcript alignments. ##Evidence-Data-START## RNAseq introns :: single sample supports all introns ERS0250…	400034
MIR3158-2	1		chr20	-	23860380	23856571	NM_001900	1473	NP_001891	cystatin-D precursor	The cystatin superfamily encompasses proteins that contain multiple cystatin-like sequences. Some of the members are active cysteine protease inhibitors, while others have lost or perhaps never acquired this inhibitory activity. There are three inhibitory families in the superfamily, including the type 1 cystatins (stefins), type 2 cystatins and the kininogens. The type 2 cystatin proteins are a …	123858
NEU4	1		chr9	+	124329380	124547809	NM_032552	153090	NP_115941	disabled homolog 2-interacting protein isoform 1	DAB2IP is a Ras (MIM 190020) GTPase-activating protein (GAP) that acts as a tumor suppressor. The DAB2IP gene is inactivated by methylation in prostate and breast cancers (Yano et al., 2005 [PubMed 15386433]).[supplied by OMIM, May 2010].	609205
NKG7	1		chr5	-	134783038	134779903	NM_130848	140947	NP_570900	dendritic cell nuclear protein 1	This intronless gene is specifically expressed in dendritic cells (DCs), which are potent antigen-presenting cells involved in activating naive T cells to initiate antigen-specific immune response. The encoded protein is localized mainly in the perinucleus. One of the alleles (A/T) of this gene, that causes premature translation termination at aa 117, has been associated with an increased prevale…	609710
NLRP6	1		chr12	-	55042277	55038374	NM_053283	117159	NP_444513	dermcidin isoform 1 preproprotein	This antimicrobial gene encodes a secreted protein that is subsequently processed into mature peptides of distinct biological activities. The C-terminal peptide is constitutively expressed in sweat and has antibacterial and antifungal activities. The N-terminal peptide, also known as diffusible survival evasion peptide, promotes neural cell survival under conditions of severe oxidative stress. A …	606634
PKP3	1		chr1	-	21606183	21543739	NM_001113347	1889	NP_001106818	endothelin-converting enzyme 1 isoform 3	The protein encoded by this gene is involved in proteolytic processing of endothelin precursors to biologically active peptides. Mutations in this gene are associated with Hirschsprung disease, cardiac defects and autonomic dysfunction. Alternatively spliced transcript variants encoding different isoforms have been noted for this gene.[provided by RefSeq, Sep 2009].	600423
RBFADN	1		chr17	-	72864876	72858618	NM_001258016	2232	NP_001244945	NADPH:adrenodoxin oxidoreductase, mitochondrial isoform 7	This gene encodes a mitochondrial flavoprotein that initiates electron transport for cytochromes P450 receiving electrons from NADPH. Multiple alternatively spliced transcript variants have been found for this gene. [provided by RefSeq, Apr 2012].	103270
SLC12A5	1		chr11	+	128563810	128683162	NM_002017	2313	NP_002008	Friend leukemia integration 1 transcription factor isoform 1	This gene encodes a transcription factor containing an ETS DNA-binding domain. The gene can undergo a t(11;22)(q24;q12) translocation with the Ewing sarcoma gene on chromosome 22, which results in a fusion gene that is present in the majority of Ewing sarcoma cases. An acute lymphoblastic leukemia-associated t(4;11)(q21;q23) translocation involving this gene has also been identified. Alternative …	193067
SMYD5	1		chr3	-	71294316	71003864	NM_001244814	27086	NP_001231743	forkhead box protein P1 isoform 1	This gene belongs to subfamily P of the forkhead box (FOX) transcription factor family. Forkhead box transcription factors play important roles in the regulation of tissue- and cell type-specific gene transcription during both development and adulthood. Forkhead box P1 protein contains both DNA-binding- and protein-protein binding-domains. This gene may act as a tumor suppressor as it is lost in …	605515
SRPK3	1		chr17	+	79495416	79504156	NM_012418	25794	NP_036550	fascin-2 isoform 1	This gene encodes a member of the fascin protein family. Fascins crosslink actin into filamentous bundles within dynamic cell extensions. This family member is proposed to play a role in photoreceptor disk morphogenesis. A mutation in this gene results in one form of autosomal dominant retinitis pigmentosa and macular degeneration. Multiple transcript variants encoding different isoforms have bee…	607643
ZNHIT1	1		chr20	+	3024267	3026391	NM_178332	2797	NP_847902	progonadoliberin-2 isoform b preproprotein	The protein encoded by this gene is a preproprotein that is cleaved to form a secreted 10 aa peptide hormone. The secreted decapeptide regulates reproduction in females by stimulating the secretion of both luteinizing- and follicle-stimulating hormones. Three transcript variants that encode unique proproteins but the same peptide hormone have been found for this gene. [provided by RefSeq, Jul 200…	602352
ADAM8		1	chr16	-	20085100	20043042	NM_001002911	124274	NP_001002911	probable G-protein coupled receptor 139		0
ADORA2A		1	chr2	+	131486642	131487909	NM_207364	344561	NP_997247	probable G-protein coupled receptor 148		0
ALDH3A1		1	chr2	+	241564661	241570676	NM_005301	2859	NP_005292	G-protein coupled receptor 35 isoform a		602646
ARFGAP2		1	chr1	+	202092028	202098634	NM_004767	9283	NP_004758	prosaposin receptor GPR37L1 precursor		0
ARMCX3		1	chr19	-	46105466	46093022	NM_005282	2828	NP_005273	G-protein coupled receptor 4		600551
ARMCX3		1	chr11	+	120435144	120859513	NM_001282470	2900	NP_001269399	glutamate receptor ionotropic, kainate 4 isoform 1 precursor	This gene encodes a protein that belongs to the glutamate-gated ionic channel family. Glutamate functions as the major excitatory neurotransmitter in the central nervous system through activation of ligand-gated ion channels and G protein-coupled membrane receptors. The protein encoded by this gene forms functional heteromeric kainate-preferring ionic channels with the subunits encoded by related…	600282
ATP2B2		1	chr19	-	52227245	52216364	NM_001523	3036	NP_001514	hyaluronan synthase 1 isoform 1	Hyaluronan or hyaluronic acid (HA) is a high molecular weight unbranched polysaccharide synthesized by a wide variety of organisms from bacteria to mammals, and is a constituent of the extracellular matrix. It consists of alternating glucuronic acid and N-acetylglucosamine residues that are linked by beta-1-3 and beta-1-4 glycosidic bonds. HA is synthesized by membrane-bound synthase at the inner…	601463
BTBD16		1	chr17	+	43224683	43229468	NM_006460	10614	NP_006451	protein HEXIM1	Expression of this gene is induced by hexamethylene-bis-acetamide in vascular smooth muscle cells. This gene has no introns. [provided by RefSeq, Jul 2008]. Publication Note: This RefSeq record includes a subset of the publications that are available for this gene. Please see the Gene record to access additional publications.	607328
BTBD17		2	chr3	-	42744319	42734154	NM_020707	57467	NP_065758	protein-cysteine N-palmitoyltransferase HHAT-like protein		608116
C10orf91		1	chr3	-	42743013	42734154	NR_027753	57467				608116
C20orf173		1	chr16	+	4526340	4560348	NM_001286267	3163	NP_001273196	heme oxygenase 2 isoform a	Heme oxygenase, an essential enzyme in heme catabolism, cleaves heme to form biliverdin, which is subsequently converted to bilirubin by biliverdin reductase, and carbon monoxide, a putative neurotransmitter. Heme oxygenase activity is induced by its substrate heme and by various nonheme substances. Heme oxygenase occurs as 2 isozymes, an inducible heme oxygenase-1 and a constitutive heme oxygena…	141251
CAB39L		1	chr19	+	5680775	5688534	NM_001267868	374875	NP_001254797	hydroxysteroid 11-beta-dehydrogenase 1-like protein isoform g	This gene is a member of the hydroxysteroid dehydrogenase family. The encoded protein is similar to an enzyme that catalyzes the interconversion of inactive to active glucocorticoids (e.g. cortisone). Alternatively spliced transcript variants encoding multiple isoforms have been observed for this gene. [provided by RefSeq, Jun 2012].	0
CABP2		1	chr16	-	1844909	1840413	NR_027389	3483			The protein encoded by this gene is a serum protein that binds insulin-like growth factors, increasing their half-life and their vascular localization. Production of the encoded protein, which contains twenty leucine-rich repeats, is stimulated by growth hormone. Defects in this gene are a cause of acid-labile subunit deficiency, which maifests itself in a delayed and slow puberty. Three transcri…	601489
CCDC18		1	chr16	-	1843734	1840413	NM_004970	3483	NP_004961	insulin-like growth factor-binding protein complex acid labile subunit isoform 2 precursor	The protein encoded by this gene is a serum protein that binds insulin-like growth factors, increasing their half-life and their vascular localization. Production of the encoded protein, which contains twenty leucine-rich repeats, is stimulated by growth hormone. Defects in this gene are a cause of acid-labile subunit deficiency, which maifests itself in a delayed and slow puberty. Three transcri…	601489
CCDC186		1	chr12	+	57849095	57851791	NM_031479	83729	NP_113667	inhibin beta E chain precursor	INHBE is a member of the activin beta family (see INHBA; MIM 147290) that plays a role in pancreatic exocrine cell growth and proliferation (Hashimoto et al., 2006 [PubMed 16426570]).[supplied by OMIM, May 2008]. ##Evidence-Data-START## Transcript exon combination :: BC005161.2, AF412024.1 [ECO:0000332] RNAseq introns :: single sample supports all introns ERS025081, ERS025084 [ECO:0000348] ##Evid…	612031
CD99P1		1	chr13	-	52027275	51935700	NM_012141	26512	NP_036273	integrator complex subunit 6 isoform a	DEAD box proteins, characterized by the conserved motif Asp-Glu-Ala-Asp (DEAD), are putative RNA helicases. The protein encoded by this gene is a DEAD box protein that is part of a complex that interacts with the C-terminus of RNA polymerase II and is involved in 3' end processing of snRNAs. In addition, this gene is a candidate tumor suppressor and located in the critical region of loss of heter…	604331
CD99P1		1	chr13	+	52027480	52028851	NR_103812	100507398				0
CDK5RAP3		1	chr1	-	59249785	59246462	NM_002228	3725	NP_002219	transcription factor AP-1	This gene is the putative transforming gene of avian sarcoma virus 17. It encodes a protein which is highly similar to the viral protein, and which interacts directly with specific target DNA sequences to regulate gene expression. This gene is intronless and is mapped to 1p32-p31, a chromosomal region involved in both translocations and deletions in human malignancies. [provided by RefSeq, Jul 20…	165160
CEP83-AS1		1	chr17	+	21279698	21323179	NM_021012	3768	NP_066292	ATP-sensitive inward rectifier potassium channel 12	This gene encodes an inwardly rectifying K+ channel which may be blocked by divalent cations. This protein is thought to be one of multiple inwardly rectifying channels which contribute to the cardiac inward rectifier current (IK1). The gene is located within the Smith-Magenis syndrome region on chromosome 17. [provided by RefSeq, Jul 2008]. Publication Note: This RefSeq record includes a subset …	602323
CLU		1	chrX	-	21676448	21673608	NM_153270	257240	NP_695002	kelch-like protein 34		0
CRCT1		1	chr19	-	51413994	51409607	NM_004917	9622	NP_004908	kallikrein-4 isoform 1 preproprotein	Kallikreins are a subgroup of serine proteases having diverse physiological functions. Growing evidence suggests that many kallikreins are implicated in carcinogenesis and some have potential as novel cancer and other disease biomarkers. This gene is one of the fifteen kallikrein subfamily members located in a cluster on chromosome 19. In some tissues its expression is hormonally regulated. The e…	603767
CTCFL		1	chr9	+	139846767	139849949	NM_178536	286256	NP_848631	epididymal-specific lipocalin-12 precursor	Members of the lipocalin family, such as LCN12, have a common structure consisting of an 8-stranded antiparallel beta-barrel that forms a cup-shaped ligand-binding pocket or calyx. Lipocalins generally bind small hydrophobic ligands and transport them to specific cells (Suzuki et al., 2004 [PubMed 15363845]).[supplied by OMIM, Aug 2009]. ##Evidence-Data-START## Transcript exon combination :: AY30…	612905
CTCFL		1	chr9	-	139095004	139088095	NM_014564	8022	NP_055379	LIM/homeobox protein Lhx3 isoform b	This gene encodes a member a large protein family which carry the LIM domain, a unique cysteine-rich zinc-binding domain. The encoded protein is a transcription factor that is required for pituitary development and motor neuron specification. Mutations in this gene cause combined pituitary hormone deficiency 3. Alternative splicing results in multiple transcript variants. [provided by RefSeq, Dec…	600577
CYMP		1	chr22	-	45021299	45002207	NR_044991	414351				0
DDX50		1	chr20	+	46988653	46999381	NR_026958	284749				0
DGKQ		1	chr14	+	94463641	94475209	NR_024184	256369				0
DMKN		1	chr14	+	94463615	94473898	NR_024182	256369				0
DNAJC14		1	chr13	-	114631964	114629486	NR_047495	100861555				0
DNASE1		1	chr22	+	42348190	42354946	NR_024355	339674				0
EFEMP1		1	chr1	+	59250822	59365384	NR_108106	100131060				0
EXTL1		1	chr9	+	139640612	139644363	NR_033913	100128593				0
FABP3		1	chr4	-	1202750	1189570	NR_024569	100130872				0
FADS6		1	chr3	+	46653924	46668033	NM_001195442	100132146	NP_001182371	uncharacterized protein LOC100132146		0
FASN		1	chr7	-	155437100	155434609	NR_126344	100506302				0
FGFR2		1	chr7	+	1200420	1205594	NR_110070	101927021				0
FOXE3		1	chr7	+	1200009	1205594	NR_110068	101927021				0
FTH1P18		1	chr18	+	7231136	7232042	NM_001105581	339291	NP_001099051	leucine-rich repeat-containing protein 30		0
FXYD3		1	chr1	-	46769038	46744071	NM_006369	10489	NP_006360	leucine-rich repeat-containing protein 41		0
GAL		1	chr11	+	1891481	1913493	NM_001289005	4046	NP_001275934	lymphocyte-specific protein 1 isoform 2	This gene encodes an intracellular F-actin binding protein. The protein is expressed in lymphocytes, neutrophils, macrophages, and endothelium and may regulate neutrophil motility, adhesion to fibrinogen matrix proteins, and transendothelial migration. Alternative splicing results in multiple transcript variants encoding different isoforms. [provided by RefSeq, Jul 2008].	153432
GAPDHS		1	chr11	+	1889902	1913493	NM_001013253	4046	NP_001013271	lymphocyte-specific protein 1 isoform 2	This gene encodes an intracellular F-actin binding protein. The protein is expressed in lymphocytes, neutrophils, macrophages, and endothelium and may regulate neutrophil motility, adhesion to fibrinogen matrix proteins, and transendothelial migration. Alternative splicing results in multiple transcript variants encoding different isoforms. [provided by RefSeq, Jul 2008].	153432
GCNT1		1	chrX	-	152486116	152481521	NM_004988	4100	NP_004979	melanoma-associated antigen 1	This gene is a member of the MAGEA gene family. The members of this family encode proteins with 50 to 80% sequence identity to each other. The promoters and first exons of the MAGEA genes show considerable variability, suggesting that the existence of this gene family enables the same function to be expressed under different transcriptional controls. The MAGEA genes are clustered at chromosomal l…	300016
GFAP		1	chrX	+	54835492	54842448	NM_201222	10916	NP_957516	melanoma-associated antigen D2	This gene is a member of the MAGED gene family. The MAGED genes are clustered on chromosome Xp11. This gene is located in Xp11.2, a hot spot for X-linked mental retardation (XLMR). This gene may also be involved in several types of cancer, including breast cancer and melanoma. Alternative splicing results in multiple transcript variants. [provided by RefSeq, Aug 2013].	300470
GLB1L		1	chrX	+	54834031	54842448	NM_177433	10916	NP_803182	melanoma-associated antigen D2	This gene is a member of the MAGED gene family. The MAGED genes are clustered on chromosome Xp11. This gene is located in Xp11.2, a hot spot for X-linked mental retardation (XLMR). This gene may also be involved in several types of cancer, including breast cancer and melanoma. Alternative splicing results in multiple transcript variants. [provided by RefSeq, Aug 2013].	300470
GLB1L		1	chrX	+	54834770	54842448	NM_014599	10916	NP_055414	melanoma-associated antigen D2	This gene is a member of the MAGED gene family. The MAGED genes are clustered on chromosome Xp11. This gene is located in Xp11.2, a hot spot for X-linked mental retardation (XLMR). This gene may also be involved in several types of cancer, including breast cancer and melanoma. Alternative splicing results in multiple transcript variants. [provided by RefSeq, Aug 2013].	300470
GNAS		1	chr18	+	32556891	32723432	NM_001143826	10982	NP_001137298	microtubule-associated protein RP/EB family member 2 isoform 2	The protein encoded by this gene shares significant homology to the adenomatous polyposis coli (APC) protein-binding EB1 gene family. This protein is a microtubule-associated protein that is necessary for spindle symmetry during mitosis. It is thought to play a role in the tumorigenesis of colorectal cancers and the proliferative control of normal cells. Alternative splicing of this gene results …	605789
GPR139		1	chr18	+	32558207	32723432	NM_001143827	10982	NP_001137299	microtubule-associated protein RP/EB family member 2 isoform 3	The protein encoded by this gene shares significant homology to the adenomatous polyposis coli (APC) protein-binding EB1 gene family. This protein is a microtubule-associated protein that is necessary for spindle symmetry during mitosis. It is thought to play a role in the tumorigenesis of colorectal cancers and the proliferative control of normal cells. Alternative splicing of this gene results …	605789
GPR148		1	chr18	-	47808137	47795215	NM_001204143	4152	NP_001191072	methyl-CpG-binding domain protein 1 isoform 12	The protein encoded by this gene is a member of a family of nuclear proteins related by the presence of a methyl-CpG binding domain (MBD). These proteins are capable of binding specifically to methylated DNA, and some members can also repress transcription from methylated gene promoters. This protein contains multiple domains: MBD at the N-terminus that functions both in binding to methylated DNA…	156535
GPR35		1	chr18	-	47808144	47793251	NM_001204141	4152	NP_001191070	methyl-CpG-binding domain protein 1 isoform 10	The protein encoded by this gene is a member of a family of nuclear proteins related by the presence of a methyl-CpG binding domain (MBD). These proteins are capable of binding specifically to methylated DNA, and some members can also repress transcription from methylated gene promoters. This protein contains multiple domains: MBD at the N-terminus that functions both in binding to methylated DNA…	156535
GPR4		1	chr16	+	765172	767480	NM_024042	79006	NP_076947	meteorin precursor	Meteorin regulates glial cell differentiation and promotes the formation of axonal networks during neurogenesis (Nishino et al., 2004 [PubMed 15085178]).[supplied by OMIM, Mar 2008]. ##Evidence-Data-START## Transcript exon combination :: BC000662.2, BX366402.2 [ECO:0000332] RNAseq introns :: single sample supports all introns ERS025081, ERS025082 [ECO:0000348] ##Evidence-Data-END##	610998
GRIK4		1	chr3	+	179065479	179111008	NM_033540	55669	NP_284941	mitofusin-1	The protein encoded by this gene is a mediator of mitochondrial fusion. This protein and mitofusin 2 are homologs of the Drosophila protein fuzzy onion (Fzo). They are mitochondrial membrane proteins that interact with each other to facilitate mitochondrial targeting. [provided by RefSeq, Jul 2008]. Publication Note: This RefSeq record includes a subset of the publications that are available for …	608506
HAS1		1	chr10	-	115933938	115933863	NR_031747	100302224			microRNAs (miRNAs) are short (20-24 nt) non-coding RNAs that are involved in post-transcriptional regulation of gene expression in multicellular organisms by affecting both the stability and translation of mRNAs. miRNAs are transcribed by RNA polymerase II as part of capped and polyadenylated primary transcripts (pri-miRNAs) that can be either protein-coding or non-coding. The primary transcript …	0
HHATL		1	chrX	+	2527231	2527295	NR_106737	102464837			microRNAs (miRNAs) are short (20-24 nt) non-coding RNAs that are involved in post-transcriptional regulation of gene expression in multicellular organisms by affecting both the stability and translation of mRNAs. miRNAs are transcribed by RNA polymerase II as part of capped and polyadenylated primary transcripts (pri-miRNAs) that can be either protein-coding or non-coding. The primary transcript …	0
HMOX2		1	chrY	+	2477231	2477295	NR_106737	102464837			microRNAs (miRNAs) are short (20-24 nt) non-coding RNAs that are involved in post-transcriptional regulation of gene expression in multicellular organisms by affecting both the stability and translation of mRNAs. miRNAs are transcribed by RNA polymerase II as part of capped and polyadenylated primary transcripts (pri-miRNAs) that can be either protein-coding or non-coding. The primary transcript …	0
INHBE		1	chr9	-	139641422	139641344	NR_106780	102465431			microRNAs (miRNAs) are short (20-24 nt) non-coding RNAs that are involved in post-transcriptional regulation of gene expression in multicellular organisms by affecting both the stability and translation of mRNAs. miRNAs are transcribed by RNA polymerase II as part of capped and polyadenylated primary transcripts (pri-miRNAs) that can be either protein-coding or non-coding. The primary transcript …	0
INTS6-AS1		1	chr16	-	68267402	68267328	NR_106831	102466194			microRNAs (miRNAs) are short (20-24 nt) non-coding RNAs that are involved in post-transcriptional regulation of gene expression in multicellular organisms by affecting both the stability and translation of mRNAs. miRNAs are transcribed by RNA polymerase II as part of capped and polyadenylated primary transcripts (pri-miRNAs) that can be either protein-coding or non-coding. The primary transcript …	0
JUN		1	chr17	+	80194543	80194604	NR_106845	102465472			microRNAs (miRNAs) are short (20-24 nt) non-coding RNAs that are involved in post-transcriptional regulation of gene expression in multicellular organisms by affecting both the stability and translation of mRNAs. miRNAs are transcribed by RNA polymerase II as part of capped and polyadenylated primary transcripts (pri-miRNAs) that can be either protein-coding or non-coding. The primary transcript …	0
KCNJ12		1	chrX	-	53224670	53224592	NR_106955	102465539			microRNAs (miRNAs) are short (20-24 nt) non-coding RNAs that are involved in post-transcriptional regulation of gene expression in multicellular organisms by affecting both the stability and translation of mRNAs. miRNAs are transcribed by RNA polymerase II as part of capped and polyadenylated primary transcripts (pri-miRNAs) that can be either protein-coding or non-coding. The primary transcript …	0
KLHL34		1	chr17	+	7486964	7491527	NM_004870	9526	NP_004861	mannose-P-dolichol utilization defect 1 protein	This gene encodes an endoplasmic reticulum membrane protein that is required for utilization of the mannose donor mannose-P-dolichol in the synthesis of lipid-linked oligosaccharides and glycosylphosphatidylinositols. Mutations in this gene result in congenital disorder of glycosylation type If. Alternative splicing results in multiple transcript variants. [provided by RefSeq, Dec 2008].	604041
KLK4		1	chr20	+	3026674	3028896	NM_030811	64949	NP_110438	28S ribosomal protein S26, mitochondrial	Mammalian mitochondrial ribosomal proteins are encoded by nuclear genes and help in protein synthesis within the mitochondrion. Mitochondrial ribosomes (mitoribosomes) consist of a small 28S subunit and a large 39S subunit. They have an estimated 75% protein to rRNA composition compared to prokaryotic ribosomes, where this ratio is reversed. Another difference between mammalian mitoribosomes and …	611988
LCN12		1	chr1	-	155162706	155158299	NM_001204297	4582	NP_001191226	mucin-1 isoform 21 precursor	This gene encodes a membrane-bound protein that is a member of the mucin family. Mucins are O-glycosylated proteins that play an essential role in forming protective mucous barriers on epithelial surfaces. These proteins also play a role in intracellular signaling. This protein is expressed on the apical surface of epithelial cells that line the mucosal surfaces of many different tissues includin…	158340
LINC00565		1	chr16	-	4524896	4511694	NM_020677	57407	NP_065728	nmrA-like family domain-containing protein 1		0
LINC01135		1	chr16	+	2069520	2070756	NM_001099456	283869	NP_001092926	neuropeptide W preproprotein	The product of this gene is processed into 23- and 30-amino acid neuropeptides that bind and activate two G-protein coupled receptors in the central nervous system. The neuropeptides have been shown to enhance cortisol secretion from adrenal cells through the adenylate cyclase/protein kinase A signaling cascade. The preproprotein is translated using a non-AUG initiation codon that is inferred fro…	607997
LOC100128593		1	chr5	+	68788118	68853931	NM_002538	100506658	NP_002529	occludin isoform a	This gene encodes an integral membrane protein that is required for cytokine-induced regulation of the tight junction paracellular permeability barrier. Mutations in this gene are thought to be a cause of band-like calcification with simplified gyration and polymicrogyria (BLC-PMG), an autosomal recessive neurologic disorder that is also known as pseudo-TORCH syndrome. Alternative splicing result…	602876
LOC100130872		1	chr5	+	68788589	68853931	NM_001205254	100506658	NP_001192183	occludin isoform a	This gene encodes an integral membrane protein that is required for cytokine-induced regulation of the tight junction paracellular permeability barrier. Mutations in this gene are thought to be a cause of band-like calcification with simplified gyration and polymicrogyria (BLC-PMG), an autosomal recessive neurologic disorder that is also known as pseudo-TORCH syndrome. Alternative splicing result…	602876
LOC100132146		1	chr15	+	76016318	76020027	NM_175881	161753	NP_787077	outer dense fiber protein 3-like protein 1		0
LOC100506302		1	chr9	+	127563152	127577170	NM_001282715	169611	NP_001269644	olfactomedin-like protein 2A isoform 2		615899
LOC101927021		1	chr9	+	125562401	125563352	NM_080859	392392	NP_543135	olfactory receptor 1K1	Olfactory receptors interact with odorant molecules in the nose, to initiate a neuronal response that triggers the perception of a smell. The olfactory receptor proteins are members of a large family of G-protein-coupled receptors (GPCR) arising from single coding-exon genes. Olfactory receptors share a 7-transmembrane domain structure with many neurotransmitter and hormone receptors and are resp…	0
LSP1		1	chr6	-	32157963	32152509	NM_002586	5089	NP_002577	pre-B-cell leukemia transcription factor 2	This gene encodes a ubiquitously expressed member of the TALE/PBX homeobox family. It was identified by its similarity to a homeobox gene which is involved in t(1;19) translocation in acute pre-B-cell leukemias. This protein is a transcriptional activator which binds to the TLX1 promoter. The gene is located within the major histocompatibility complex (MHC) on chromosome 6. [provided by RefSeq, J…	176311
LSP1		1	chr7	-	100201661	100187023	NR_038910	100129845				0
MAGEA1		1	chr5	-	176924606	176910394	NM_203352	9260	NP_976227	PDZ and LIM domain protein 7 isoform 2	The protein encoded by this gene is representative of a family of proteins composed of conserved PDZ and LIM domains. LIM domains are proposed to function in protein-protein recognition in a variety of contexts including gene transcription and development and in cytoskeletal interaction. The LIM domains of this protein bind to protein kinases, whereas the PDZ domain binds to actin filaments. The …	605903
MAGED2		1	chr1	-	917497	910578	NM_001291367	84808	NP_001278296	PGC-1 and ERR-induced regulator in muscle protein 1 isoform 2		615921
MAPRE2		1	chr1	-	20250110	20246799	NM_014589	30814	NP_055404	group IIE secretory phospholipase A2 precursor		0
MAPRE2		1	chrY	+	142990	170022	NR_028057	55344			This gene is the most terminal protein-coding gene in the pseudoautosomal (PAR) region on chromosomes X and Y. Alternate splicing results in multiple transcript variants. [provided by RefSeq, Mar 2010].	0
MBD1		1	chr12	+	6420098	6437672	NM_001144856	55200	NP_001138328	pleckstrin homology domain-containing family G member 6 isoform a		611743
MBD1		1	chr12	+	6419601	6437672	NM_018173	55200	NP_060643	pleckstrin homology domain-containing family G member 6 isoform a		611743
METRN		1	chr12	+	6421816	6437672	NM_001144857	55200	NP_001138329	pleckstrin homology domain-containing family G member 6 isoform b		611743
MFN1		1	chr3	-	129325582	129274055	NM_015103	23129	NP_055918	plexin-D1 precursor		604282
MIR6089		1	chrX	-	152162671	152157367	NM_001184924	114824	NP_001171853	paraneoplastic antigen-like protein 5	This gene encodes a member of the paraneoplastic Ma antigen protein family. These proteins have been implicated in the development of paraneoplastic disorders resulting from an immune response directed against them. Paraneoplastic disorders are the result of an abnormal immune response to a tumor. Multiple alternatively spliced variants, encoding the same protein, have been identified. [provided …	300916
MIR6089		1	chr19	-	14064204	14041999	NM_001146255	79883	NP_001139727	podocan-like protein 1 isoform 3 precursor		0
MIR6773		1	chr6	-	30655093	30644165	NM_001134870	170954	NP_001128342	phostensin	Protein phosphatase-1 (PP1; see MIM 176875) interacts with regulatory subunits that target the enzyme to different cellular locations and change its activity toward specific substrates. Phostensin is a regulatory subunit that targets PP1 to F-actin (see MIM 102610) cytoskeleton (Kao et al., 2007 [PubMed 17374523]).[supplied by OMIM, Mar 2008].	610990
MIR6787		1	chr6	-	30655672	30644165	NM_133471	170954	NP_597728	phostensin	Protein phosphatase-1 (PP1; see MIM 176875) interacts with regulatory subunits that target the enzyme to different cellular locations and change its activity toward specific substrates. Phostensin is a regulatory subunit that targets PP1 to F-actin (see MIM 102610) cytoskeleton (Kao et al., 2007 [PubMed 17374523]).[supplied by OMIM, Mar 2008].	610990
MUC1		1	chr10	-	72362531	72357103	NM_005041	5551	NP_005032	perforin-1 precursor	The protein encoded by this gene has structural and functional similarities to complement component 9 (C9). Like C9, this protein creates transmembrane tubules and is capable of lysing non-specifically a variety of target cells. This protein is one of the main cytolytic proteins of cytolytic granules, and it is known to be a key effector molecule for T-cell- and natural killer-cell-mediated cytol…	170280
NMRAL1		1	chr7	-	752844	588833	NM_001164761	5575	NP_001158233	cAMP-dependent protein kinase type I-beta regulatory subunit	Cyclic AMP-dependent protein kinase A (PKA) is an essential enzyme in the signaling pathway of the second messenger cAMP. Through phosphorylation of target proteins, PKA controls many biochemical events in the cell including regulation of metabolism, ion transport, and gene transcription. The PKA holoenzyme is composed of 2 regulatory and 2 catalytic subunits and dissociates from the regulatory s…	176911
NPW		1	chr7	-	752161	588833	NM_002735	5575	NP_002726	cAMP-dependent protein kinase type I-beta regulatory subunit	Cyclic AMP-dependent protein kinase A (PKA) is an essential enzyme in the signaling pathway of the second messenger cAMP. Through phosphorylation of target proteins, PKA controls many biochemical events in the cell including regulation of metabolism, ion transport, and gene transcription. The PKA holoenzyme is composed of 2 regulatory and 2 catalytic subunits and dissociates from the regulatory s…	176911
OCLN		1	chr7	-	752577	588833	NM_001164762	5575	NP_001158234	cAMP-dependent protein kinase type I-beta regulatory subunit	Cyclic AMP-dependent protein kinase A (PKA) is an essential enzyme in the signaling pathway of the second messenger cAMP. Through phosphorylation of target proteins, PKA controls many biochemical events in the cell including regulation of metabolism, ion transport, and gene transcription. The PKA holoenzyme is composed of 2 regulatory and 2 catalytic subunits and dissociates from the regulatory s…	176911
ODF3L1		1	chr10	-	104179691	104162373	NM_001270965	5662	NP_001257894	PH and SEC7 domain-containing protein 1 isoform 1	This gene encodes a Plekstrin homology and SEC7 domains-containing protein that functions as a guanine nucleotide exchange factor. The encoded protein regulates signal transduction by activating ADP-ribosylation factor 6. Alternative splicing results in multiple transcript variants. [provided by RefSeq, Aug 2012].	602327
OLFML2A		1	chr10	-	104178901	104162373	NM_002779	5662	NP_002770	PH and SEC7 domain-containing protein 1 isoform 1	This gene encodes a Plekstrin homology and SEC7 domains-containing protein that functions as a guanine nucleotide exchange factor. The encoded protein regulates signal transduction by activating ADP-ribosylation factor 6. Alternative splicing results in multiple transcript variants. [provided by RefSeq, Aug 2012].	602327
OR1K1		1	chr10	-	104179484	104162373	NM_001270966	5662	NP_001257895	PH and SEC7 domain-containing protein 1 isoform 2	This gene encodes a Plekstrin homology and SEC7 domains-containing protein that functions as a guanine nucleotide exchange factor. The encoded protein regulates signal transduction by activating ADP-ribosylation factor 6. Alternative splicing results in multiple transcript variants. [provided by RefSeq, Aug 2012].	602327
PBX2		1	chr8	-	18871196	18384812	NM_015310	23362	NP_056125	PH and SEC7 domain-containing protein 3 isoform a		614440
PDLIM7		1	chr19	-	6375860	6375304	NM_004158	5623	NP_004149	persephin precursor	The protein encoded by this gene is a neurotrophic factor, belonging to the GDNF family. Neurotrophic factors are important for the proper development and maintenance of the nervous system. These factors promote neuronal survival and can prevent the neuronal degeneration associated with injury, toxin exposure, or neurodegenerative disease. The encoded protein has amino acid similarity to its othe…	602921
PERM1		1	chr1	+	117452544	117532980	NM_020440	5738	NP_065173	prostaglandin F2 receptor negative regulator precursor		601204
PLCXD1		1	chr7	+	155437202	155574179	NM_053043	155435	NP_444271	RNA-binding protein 33		0
PLEKHG6		1	chr15	+	91498105	91506355	NM_001017919	91433	NP_001017919	RCC1 domain-containing protein 1		0
PLEKHG6		1	chr11	+	73087404	73108519	NM_152222	84957	NP_689408	tumor necrosis factor receptor superfamily member 19L precursor	The protein encoded by this gene is a member of the TNF-receptor superfamily. This receptor is especially abundant in hematologic tissues. It has been shown to activate the NF-kappaB pathway and selectively bind TNF receptor-associated factor 1 (TRAF1). This receptor is capable of stimulating T-cell proliferation in the presence of CD3 signaling, which suggests its regulatory role in immune respo…	611211
PLEKHG6		1	chr11	+	73087712	73108519	NM_032871	84957	NP_116260	tumor necrosis factor receptor superfamily member 19L precursor	The protein encoded by this gene is a member of the TNF-receptor superfamily. This receptor is especially abundant in hematologic tissues. It has been shown to activate the NF-kappaB pathway and selectively bind TNF receptor-associated factor 1 (TRAF1). This receptor is capable of stimulating T-cell proliferation in the presence of CD3 signaling, which suggests its regulatory role in immune respo…	611211
PLXND1		1	chrX	+	119292466	119297933	NM_032498	84528	NP_115887	rhox homeobox family member 2		300447
PNMA5		1	chrX	+	119292466	119297945	NM_001099685	727940	NP_001093155	rhox homeobox family member 2B		0
PODNL1		1	chr8	+	144451024	144466390	NM_052924	114822	NP_443156	rhophilin-1		601031
PRF1		1	chr1	-	153363664	153362507	NM_002964	6279	NP_002955	protein S100-A8	The protein encoded by this gene is a member of the S100 family of proteins containing 2 EF-hand calcium-binding motifs. S100 proteins are localized in the cytoplasm and/or nucleus of a wide range of cells, and involved in the regulation of a number of cellular processes such as cell cycle progression and differentiation. S100 genes include at least 13 members which are located as a cluster on ch…	123885
PRKAR1B		1	chr11	+	62186506	62190678	NM_003357	7356	NP_003348	uteroglobin precursor	This gene encodes a member of the secretoglobin family of small secreted proteins. The encoded protein has been implicated in numerous functions including anti-inflammation, inhibition of phospholipase A2 and the sequestering of hydrophobic ligands. Defects in this gene are associated with a susceptibility to asthma. [provided by RefSeq, May 2010]. Publication Note: This RefSeq record includes a …	192020
PRKAR1B		1	chr6	+	35182189	35218609	NM_152753	222663	NP_689966	signal peptide, CUB and EGF-like domain-containing protein 3 precursor		614708
PRKAR1B		1	chr22	-	30942669	30920916	NM_001193336	730005	NP_001180265	putative SEC14-like protein 6		0
PSD		1	chr14	+	95027756	95036250	NM_001289032	5267	NP_001275961	kallistatin isoform 1		147935
PSD		1	chr13	+	50018428	50069139	NM_031915	83852	NP_114121	histone-lysine N-methyltransferase SETDB2 isoform a	Proteins that contain a SET domain, such as SETDB2, modulate gene expression epigenetically through histone H3 (see MIM 601128) methylation. SETDB2 is likely a histone H3 methyltransferase, as it contains both the active site and flanking cysteine residues required for catalytic activity (Zhang et al., 2003 [PubMed 12754510]).[supplied by OMIM, Mar 2008].	607865
PSD		1	chr19	-	51220195	51165083	NM_016148	50944	NP_057232	SH3 and multiple ankyrin repeat domains protein 1		604999
PSD3		1	chr1	-	154943223	154934773	NM_183001	6464	NP_892113	SHC-transforming protein 1 isoform 1	This gene encodes three main isoforms that differ in activities and subcellular location. While all three are adapter proteins in signal transduction pathways, the longest (p66Shc) may be involved in regulating life span and the effects of reactive oxygen species. The other two isoforms, p52Shc and p46Shc, link activated receptor tyrosine kinases to the Ras pathway by recruitment of the GRB2/SOS …	600560
PSPN		1	chr11	-	417397	405715	NM_021805	59307	NP_068577	single Ig IL-1-related receptor		605478
PTGFRN		1	chr19	-	51961708	51954250	NM_014442	27181	NP_055257	sialic acid-binding Ig-like lectin 8 precursor	Sialic acid-binding immunoglobulin (Ig)-like lectins, or SIGLECs (e.g., CD33 (MIM 159590)), are a family of type 1 transmembrane proteins each having a unique expression pattern, mostly in hemopoietic cells. SIGLEC8 is a member of the CD33-like subgroup of SIGLECs, which are localized to 19q13.3-q13.4 and have 2 conserved cytoplasmic tyrosine-based motifs: an immunoreceptor tyrosine-based inhibit…	605639
RCCD1		1	chr17	+	80192774	80197375	NM_001206951	9123	NP_001193880	monocarboxylate transporter 4	Lactic acid and pyruvate transport across plasma membranes is catalyzed by members of the proton-linked monocarboxylate transporter (MCT) family, which has been designated solute carrier family-16. Each MCT appears to have slightly different substrate and inhibitor specificities and transport kinetics, which are related to the metabolic requirements of the tissues in which it is found. The MCTs, …	603877
RELT		1	chr17	+	80186281	80197375	NM_001206950	9123	NP_001193879	monocarboxylate transporter 4	Lactic acid and pyruvate transport across plasma membranes is catalyzed by members of the proton-linked monocarboxylate transporter (MCT) family, which has been designated solute carrier family-16. Each MCT appears to have slightly different substrate and inhibitor specificities and transport kinetics, which are related to the metabolic requirements of the tissues in which it is found. The MCTs, …	603877
RELT		1	chr17	+	80193649	80197375	NM_001206952	9123	NP_001193881	monocarboxylate transporter 4	Lactic acid and pyruvate transport across plasma membranes is catalyzed by members of the proton-linked monocarboxylate transporter (MCT) family, which has been designated solute carrier family-16. Each MCT appears to have slightly different substrate and inhibitor specificities and transport kinetics, which are related to the metabolic requirements of the tissues in which it is found. The MCTs, …	603877
RHOXF2		1	chr17	+	80186886	80197375	NM_004207	9123	NP_004198	monocarboxylate transporter 4	Lactic acid and pyruvate transport across plasma membranes is catalyzed by members of the proton-linked monocarboxylate transporter (MCT) family, which has been designated solute carrier family-16. Each MCT appears to have slightly different substrate and inhibitor specificities and transport kinetics, which are related to the metabolic requirements of the tissues in which it is found. The MCTs, …	603877
RHOXF2B		1	chr14	+	100789678	100796715	NM_207117	283600	NP_997000	solute carrier family 25 member 47		609911
S100A8		1	chr22	+	31031792	31043862	NM_001001479	339665	NP_001001479	solute carrier family 35 member E4		0
SCGB1A1		1	chr19	+	17982781	18005983	NM_000453	6528	NP_000444	sodium/iodide cotransporter	This gene encodes a member of the sodium glucose cotransporter family. The encoded protein is responsible for the uptake of iodine in tissues such as the thyroid and lactating breast tissue. The iodine taken up by the thyroid is incorporated into the metabolic regulators triiodothyronine (T3) and tetraiodothyronine (T4). Mutations in this gene are associated with thyroid dyshormonogenesis 1.[prov…	601843
SEC14L6		1	chr1	-	44483012	44462154	NM_006934	6536	NP_008865	sodium- and chloride-dependent glycine transporter 1 isoform 1		601019
SHANK1		1	chrX	+	118892575	118894165	NM_001105576	347454	NP_001099046	ankyrin repeat domain-containing protein SOWAHD		0
SHC1		1	chr19	+	49109999	49110971	NM_133498	171169	NP_598005	sperm acrosome membrane-associated protein 4 precursor		609932
SIGIRR		1	chr4	-	1202750	1160720	NM_001199021	10417	NP_001185950	spondin-2 precursor		605918
SLC16A3		1	chr11	-	65337884	65336690	NR_038923	254100				0
SLC16A3		1	chr2	+	220110191	220115059	NM_001008910	8576	NP_001008910	serine/threonine-protein kinase 16		604719
SLC16A3		1	chr2	+	220110200	220115059	NR_026909	8576				604719
SLC16A3		1	chr10	+	115939028	115992063	NM_198795	56165	NP_942090	tudor domain-containing protein 1	This gene is similar to a mouse gene that encodes a tudor domain protein. Alternatively spliced transcript variants have been described but their full length sequences have not been determined. [provided by RefSeq, Jul 2008]. ##Evidence-Data-START## Transcript exon combination :: AL833340.1, AK122916.1 [ECO:0000332] RNAseq introns :: single sample supports all introns ERS025094 [ECO:0000348] ##Ev…	605796
SLC5A5		1	chr2	-	85555419	85545140	NM_001206840	10618	NP_001193769	trans-Golgi network integral membrane protein 2 isoform 2 precursor	This gene encodes a type I integral membrane protein that is localized to the trans-Golgi network, a major sorting station for secretory and membrane proteins. The encoded protein cycles between early endosomes and the trans-Golgi network, and may play a role in exocytic vesicle formation. Alternatively spliced transcript variants encoding multiple isoforms have been observed for this gene. [prov…	603062
SLC6A9		1	chr1	-	93646246	93615298	NM_016040	50999	NP_057124	transmembrane emp24 domain-containing protein 5 isoform 1 precursor		0
SOWAHD		1	chr12	+	56223391	56230030	NR_036477	440104				0
SPACA4		1	chr17	+	7258496	7260538	NM_198154	339168	NP_937797	transmembrane protein 95 precursor		0
SPON2		1	chr1	-	201346828	201328135	NM_001001432	7139	NP_001001432	troponin T, cardiac muscle isoform 4	The protein encoded by this gene is the tropomyosin-binding subunit of the troponin complex, which is located on the thin filament of striated muscles and regulates muscle contraction in response to alterations in intracellular calcium ion concentration. Mutations in this gene have been associated with familial hypertrophic cardiomyopathy as well as with dilated cardiomyopathy. Transcripts for th…	191045
SSSCA1-AS1		1	chr17	-	38657854	38632079	NM_032865	84951	NP_116254	tensin-4 precursor		608385
STK16		1	chr8	-	60031767	59717976	NM_014729	9760	NP_055544	thymocyte selection-associated high mobility group box protein TOX	The protein encoded by this gene contains a HMG box DNA binding domain. HMG boxes are found in many eukaryotic proteins involved in chromatin assembly, transcription and replication. This protein may function to regulate T-cell development.[provided by RefSeq, Apr 2009]. Publication Note: This RefSeq record includes a subset of the publications that are available for this gene. Please see the Gen…	606863
STK16		1	chr21	+	45773483	45862964	NM_003307	7226	NP_003298	transient receptor potential cation channel subfamily M member 2	The protein encoded by this gene is a calcium-permeable cation channel that is regulated by free intracellular ADP-ribose. The encoded protein is activated by oxidative stress and confers susceptibility to cell death. Several alternatively spliced transcript variants of this gene have been described, but their full-length nature is not known. [provided by RefSeq, Jul 2008].	603749
TDRD1		1	chr22	-	50683400	50656117	NM_020461	85378	NP_065194	gamma-tubulin complex component 6	The protein encoded by this gene is part of a large multisubunit complex required for microtubule nucleation at the centrosome. [provided by RefSeq, Jul 2008]. Publication Note: This RefSeq record includes a subset of the publications that are available for this gene. Please see the Gene record to access additional publications. ##Evidence-Data-START## Transcript exon combination :: AF272887.1 [E…	610053
TMEM95		1	chr1	+	46769284	46782449	NM_001297566	7388	NP_001284495	cytochrome b-c1 complex subunit 6, mitochondrial isoform 3 precursor		613844
TNS4		1	chr1	-	117753582	117686208	NM_001253850	79679	NP_001240779	V-set domain-containing T-cell activation inhibitor 1 isoform 3	This gene encodes a protein belonging to the B7 costimulatory protein family. Proteins in this family are present on the surface of antigen-presenting cells and interact with ligand bound to receptors on the surface of T cells. Studies have shown that high levels of the encoded protein has been correlated with tumor progression. A pseudogene of this gene is located on chromosome 20. Multiple tran…	608162
TOX		1	chr16	+	699362	717829	NM_145294	197335	NP_660337	WD repeat-containing protein 90		0
UQCRH		1	chr7	-	1199855	1192542	NM_182491	90637	NP_872297	AN1-type zinc finger protein 2A		610699
WDR90		1	chr8	-	124286727	124260689	NM_007222	11244	NP_009153	zinc fingers and homeoboxes protein 1	The members of the zinc fingers and homeoboxes gene family are nuclear homodimeric transcriptional repressors that interact with the A subunit of nuclear factor-Y (NF-YA) and contain two C2H2-type zinc fingers and five homeobox DNA-binding domains. This gene encodes member 1 of this gene family. In addition to forming homodimers, this protein heterodimerizes with members 2 and 3 of the zinc finge…	604764
ZFAND2A		1	chr8	-	124286727	124238428	NM_001204180	100533106	NP_001191109	zinc fingers and homeoboxes protein 1, isoform 2	This locus represents naturally occurring read-through transcription between the neighboring zinc fingers and homeoboxes 1 (ZHX1) and chromosome 8 open reading frame 76 (C8orf76) genes. The read-through transcript encodes a protein that shares sequence identity with the downstream gene, but it has a distinct N-terminus encoded by exon structure from the upstream gene. [provided by RefSeq, Feb 201…	0
ZHX1		1	chrX	+	152086408	152142025	NM_001178113	7739	NP_001171584	zinc finger protein 185 isoform 7	Zinc-finger proteins bind nucleic acids and play important roles in various cellular functions, including cell proliferation, differentiation, and apoptosis. This gene encodes a LIM-domain zinc finger protein. The LIM domain is composed of two contiguous zinc finger domains, separated by a two-amino acid residue hydrophobic linker. The LIM domain mediates protein:protein interactions. Multiple al…	300381
ZHX1-C8orf76		1	chr16	-	3165599	3160460	NR_024167	81854				0
ZNF185		1	chr21	+	43442112	43445029	NR_119385	150142				0
ZNF205-AS1		1	chr21	+	43442377	43445029	NR_027273	150142				0
ZNF295-AS1		1	chr19	-	8933565	8920381	NM_144693	148156	NP_653294	zinc finger protein 558		0
ZP1		1	chr11	+	60635014	60643164	NM_207341	22917	NP_997224	zona pellucida sperm-binding protein 1 precursor	The zona pellucida is an extracellular matrix that surrounds the oocyte and early embryo. It is composed primarily of three or four glycoproteins with various functions during fertilization and preimplantation development. The protein encoded by this gene ensures the structural integrity of the zona pellucida. Mutations in this gene are a cause of oocyte maturation defect and infertility. [provid…	195000
ZSCAN18		1	chr19	-	58609730	58595208	NM_023926	65982	NP_076415	zinc finger and SCAN domain-containing protein 18 isoform 3		0
