# Supplementary material for: Hepatitis B virus X protein influences enrichment profiles of H3K9me3 on promoter regions in human hepatoma cell lines
Source: Oncotarget. 2016 Oct 19;7(51):84883–92. doi: 10.18632/oncotarget.12751 (PMC5356706; doi:10.18632/oncotarget.12751)
Supplement: Supplementary file 4 [file oncotarget-07-84883-s004.xlsx]

## Sheet: Sheet1
#Column "GeneName" The gene which the peaks overlap its promoter.
#Column "HCC_7721_3"..."HCC_7721_4" It represents the number of peaks overlapping the promoter region for the corresponding sample.
#Column "Chromosome" It tells which chromosome the gene lies in.
#Column "Strand" Strand of the transcript.
#Column "TSS" The start site of the transcript.
#Column "TTS" The termination site of the transcript.
#Column "Accession" RefSeq accession number of the transcript.
#Column "LocusLinkID" The Gene ID in NCBI's Gene Database.
#Column "ProteinID" The Protein ID in NCBI's RefSeq database.
#Column "ProteinName" The Protein Name in NCBI's RefSeq database.
#Column "Description" The corresponding description provided by NCBI's databases.
#Column "OMIMID" The ID in OMIM (Online Mendelian Inheritance in Man) Database.
GeneName	HCC_7721_3	HCC_7721_4	Chromosome	Strand	TSS	TTS	Accession	LocusLinkID	ProteinID	ProteinName	Description	OMIMID
ATAT1	1		chr10	-	1779670	1223252	NM_018702	105	NP_061172	double-stranded RNA-specific editase B2	This gene encodes a member of the double-stranded RNA adenosine deaminase family of RNA-editing enzymes and may play a regulatory role in RNA editing. [provided by RefSeq, Jul 2008]. Sequence Note: This RefSeq record was created from transcript and genomic sequence data to make the sequence consistent with the reference genome assembly. The genomic coordinates used for the transcript record were …	602065
BGLAP	1		chr22	+	32517963	32529456	NR_040114	23782				0
CDK5RAP3	1		chr6	+	30594662	30614598	NM_001031722	79969	NP_001026892	alpha-tubulin N-acetyltransferase 1 isoform 1 precursor		615556
CDK5RAP3	1		chr6	+	30594612	30612448	NM_024909	79969	NP_079185	alpha-tubulin N-acetyltransferase 1 isoform 2		615556
CEMP1	1		chr6	+	30594614	30612448	NM_001254952	79969	NP_001241881	alpha-tubulin N-acetyltransferase 1 isoform 4		615556
CIDEB	1		chr16	+	1386197	1399442	NM_001199096	8938	NP_001186025	BAI1-associated protein 3 isoform 2	This p53-target gene encodes a brain-specific angiogenesis inhibitor. The protein is a seven-span transmembrane protein and a member of the secretin receptor family. It interacts with the cytoplasmic region of brain-specific angiogenesis inhibitor 1. This protein also contains two C2 domains, which are often found in proteins involved in signal transduction or membrane trafficking. Its expression…	604009
CPNE5	1		chr1	+	156211950	156213123	NM_199173	632	NP_954642	osteocalcin preproprotein		112260
CST5	1		chr14	-	19681016	19670791	NR_073460	101101776				0
CYGB	1		chr14	-	19681016	19670791	NR_073459	414763				0
FAM179B	1		chr16	-	3545421	3543483	NM_001080524	646174	NP_001073993	uncharacterized protein C16orf90		0
FAM197Y2	1		chr1	-	15498120	15490691	NM_001278502	727684	NP_001265431	putative uncharacterized protein C1orf195 isoform 2		0
FAM197Y2	1		chr2	-	241831455	241825464	NM_024861	79919	NP_079137	uncharacterized protein C2orf54 isoform 2		0
FAM197Y5	1		chr17	-	72542310	72537204	NM_006678	10871	NP_006669	CMRF35-like molecule 6 precursor	The CMRF35 antigen, which was identified by reactivity with a monoclonal antibody, is present on monocytes, neutrophils, and some T and B lymphocytes (Jackson et al., 1992 [PubMed 1349532]).[supplied by OMIM, Mar 2008]. Publication Note: This RefSeq record includes a subset of the publications that are available for this gene. Please see the Gene record to access additional publications. ##Eviden…	606786
FAM197Y5	1		chr2	-	87018837	87011727	NM_171827	925	NP_741969	T-cell surface glycoprotein CD8 alpha chain isoform 2 precursor	The CD8 antigen is a cell surface glycoprotein found on most cytotoxic T lymphocytes that mediates efficient cell-cell interactions within the immune system. The CD8 antigen acts as a coreceptor with the T-cell receptor on the T lymphocyte to recognize antigens displayed by an antigen presenting cell in the context of class I MHC molecules. The coreceptor functions as either a homodimer composed …	186910
GMPR2	1		chr17	+	46048321	46059152	NM_176096	80279	NP_788276	CDK5 regulatory subunit-associated protein 3 isoform b	This gene encodes a protein that has been reported to function in signaling pathways governing transcriptional regulation and cell cycle progression. It may play a role in tumorigenesis and metastasis. A pseudogene of this gene is located on the long arm of chromosome 20. Alternative splicing results in multiple transcript variants that encode different isoforms. [provided by RefSeq, May 2013].	608202
GMPR2	1		chr17	+	46047893	46059152	NM_001278197	80279	NP_001265126	CDK5 regulatory subunit-associated protein 3 isoform c	This gene encodes a protein that has been reported to function in signaling pathways governing transcriptional regulation and cell cycle progression. It may play a role in tumorigenesis and metastasis. A pseudogene of this gene is located on the long arm of chromosome 20. Alternative splicing results in multiple transcript variants that encode different isoforms. [provided by RefSeq, May 2013].	608202
GNAS-AS1	1		chr16	-	2581409	2580035	NM_001048212	752014	NP_001041677	cementoblastoma-derived protein 1		611113
GPR148	1		chr2	+	96931883	96939900	NM_004804	9391	NP_004795	probable cytosolic iron-sulfur protein assembly protein CIAO1		604333
HBZ	1		chr14	-	24780576	24774392	NM_014430	27141	NP_055245	cell death activator CIDE-B		604441
KCNH5	1		chr14	-	95786245	95648275	NM_024734	79789	NP_079010	calmin		611121
KCNN1	1		chr16	+	76343734	76593135	NM_138994	85445	NP_620481	contactin-associated protein-like 4 isoform 2	This gene product belongs to the neurexin family, members of which function in the vertebrate nervous system as cell adhesion molecules and receptors. This protein, like other neurexin proteins, contains epidermal growth factor repeats and laminin G domains. In addition, it includes an F5/8 type C domain, discoidin/neuropilin- and fibrinogen-like domains, and thrombospondin N-terminal-like domain…	610518
KLHL30	1		chr6	-	36807220	36708554	NM_020939	57699	NP_065990	copine-5	Calcium-dependent membrane-binding proteins may regulate molecular events at the interface of the cell membrane and cytoplasm. This gene is one of several genes that encode a calcium-dependent protein containing two N-terminal type II C2 domains and an integrin A domain-like sequence in the C-terminus. Sequence analysis identified multiple alternatively spliced transcript variants but their full-…	604209
LDB3	1		chr20	-	23433482	23431040	NM_080830	140880	NP_543020	cystatin-11 isoform 2 precursor	The cystatin superfamily encompasses proteins that contain multiple cystatin-like sequences. Some of the members are active cysteine protease inhibitors, while others have lost or perhaps never acquired this inhibitory activity. There are three inhibitory families in the superfamily, including the type 1 cystatins (stefins), type 2 cystatins and the kininogens. The type 2 cystatin proteins are a …	609731
LINC00322	1		chr20	-	23860380	23856571	NM_001900	1473	NP_001891	cystatin-D precursor	The cystatin superfamily encompasses proteins that contain multiple cystatin-like sequences. Some of the members are active cysteine protease inhibitors, while others have lost or perhaps never acquired this inhibitory activity. There are three inhibitory families in the superfamily, including the type 1 cystatins (stefins), type 2 cystatins and the kininogens. The type 2 cystatin proteins are a …	123858
LTB4R	1		chr17	-	74533987	74523429	NM_134268	114757	NP_599030	cytoglobin	This gene encodes a globin protein found in vertebrate cells. The encoded protein is described as a hexacoordinate hemoglobin which binds ligand differently from the pentacoordinate hemoglobins involved in oxygen transport, and may be involved in protection during oxidative stress. This gene is located on chromosome 17 in the same region as a retinal gene which is mutated in progressive rod-cone …	608759
NEDD8-MDP1	1		chr7	+	56563915	56564977	NR_026929	222029				0
NRL	1		chr20	+	35089817	35157040	NM_001042486	22839	NP_001035951	disks large-associated protein 4 isoform c	The product of this gene is a membrane-associated guanylate kinase found at the postsynaptic density in neuronal cells. It is a signaling molecule that can interact with potassium channels and receptors, as well as other signaling molecules. The protein encoded by this gene can interact with PSD-95 through its guanylate kinase domain and may be involved in clustering PSD-95 in the postsynaptic de…	0
NTSR1	1		chr20	+	35090185	35157040	NM_183006	22839	NP_892118	disks large-associated protein 4 isoform b	The product of this gene is a membrane-associated guanylate kinase found at the postsynaptic density in neuronal cells. It is a signaling molecule that can interact with potassium channels and receptors, as well as other signaling molecules. The protein encoded by this gene can interact with PSD-95 through its guanylate kinase domain and may be involved in clustering PSD-95 in the postsynaptic de…	0
PPP1R18	1		chr14	+	45431415	45543634	NM_015091	23116	NP_055906	protein FAM179B		0
PPP1R18	1		chrY	-	9213071	9207465	NR_001553	252946				0
PPY2	1		chrY	-	9301954	9296351	NR_001553	252946				0
PRCD	1		chrY	-	9192791	9187188	NR_001553	252946				0
PRORY	1		chrY	-	9362877	9357274	NR_001553	252946				0
PROZ	1		chrY	-	9322263	9316661	NR_001553	252946				0
PRY	1		chrY	-	9362877	9357274	NR_046300	100289150				0
PRY2	1		chrY	-	9192791	9187188	NR_046300	100289150				0
PTPRA	1		chrY	-	9213071	9207465	NR_046300	100289150				0
RBM24	1		chrY	-	9322263	9316661	NR_046300	100289150				0
RBM24	1		chrY	-	9301954	9296351	NR_046300	100289150				0
RBMY1B	1		chr2	+	28615778	28637516	NM_005253	2355	NP_005244	fos-related antigen 2	The Fos gene family consists of 4 members: FOS, FOSB, FOSL1, and FOSL2. These genes encode leucine zipper proteins that can dimerize with proteins of the JUN family, thereby forming the transcription factor complex AP-1. As such, the FOS proteins have been implicated as regulators of cell proliferation, differentiation, and transformation. [provided by RefSeq, Jul 2014]. Publication Note: This Re…	601575
RTEL1-TNFRSF6B	1		chr22	+	24979717	25024972	NM_013430	2678	NP_038347	gamma-glutamyltranspeptidase 1 precursor	The enzyme encoded by this gene is a type I gamma-glutamyltransferase that catalyzes the transfer of the glutamyl moiety of glutathione to a variety of amino acids and dipeptide acceptors. The enzyme is composed of a heavy chain and a light chain, which are derived from a single precursor protein. It is expressed in tissues involved in absorption and secretion and may contribute to the etiology o…	612346
SCUBE3	1		chr14	+	24702077	24708447	NM_001283022	51292	NP_001269951	GMP reductase 2 isoform 4		610781
SHISA6	1		chr14	+	24701627	24708447	NM_001002001	51292	NP_001002001	GMP reductase 2 isoform 2		610781
SLC12A5	1		chr20	+	57428035	57486250	NM_080425	2778	NP_536350	protein GNAS isoform XLas	This locus has a highly complex imprinted expression pattern. It gives rise to maternally, paternally, and biallelically expressed transcripts that are derived from four alternative promoters and 5' exons. Some transcripts contain a differentially methylated region (DMR) at their 5' exons, and this DMR is commonly found in imprinted genes and correlates with transcript expression. An antisense tr…	139320
SLC19A1	1		chr20	+	57466425	57486250	NM_080426	2778	NP_536351	protein GNAS isoform GNASS	This locus has a highly complex imprinted expression pattern. It gives rise to maternally, paternally, and biallelically expressed transcripts that are derived from four alternative promoters and 5' exons. Some transcripts contain a differentially methylated region (DMR) at their 5' exons, and this DMR is commonly found in imprinted genes and correlates with transcript expression. An antisense tr…	139320
SMYD5	1		chr20	-	57425958	57393972	NR_002785	149775			This gene produces a paternally-imprinted antisense RNA transcript that helps regulate the GNAS complex locus, which encodes the alpha subunit of the stimulatory G protein. Defects in this gene are a cause of pseudohypoparathyroidism type Ib.[provided by RefSeq, Jun 2010]. ##Evidence-Data-START## Transcript exon combination :: AJ251759.1 [ECO:0000332] ##Evidence-Data-END## ##RefSeq-Attributes-STA…	610540
SPC25	1		chr2	+	207068099	207130967	NR_104359	101669764				0
SYNJ2-IT1	1		chr2	+	131486642	131487909	NM_207364	344561	NP_997247	probable G-protein coupled receptor 148		0
TMEM235	1		chr16	+	202853	204504	NM_005332	3050	NP_005323	hemoglobin subunit zeta	Zeta-globin is an alpha-like hemoglobin. The zeta-globin polypeptide is synthesized in the yolk sac of the early embryo, while alpha-globin is produced throughout fetal and adult life. The zeta-globin gene is a member of the human alpha-globin gene cluster that includes five functional genes and two pseudogenes. The order of genes is: 5' - zeta - pseudozeta - mu - pseudoalpha-1 - alpha-2 -alpha-1…	142310
TUBA4A	1		chr13	-	52027275	51935700	NM_012141	26512	NP_036273	integrator complex subunit 6 isoform a	DEAD box proteins, characterized by the conserved motif Asp-Glu-Ala-Asp (DEAD), are putative RNA helicases. The protein encoded by this gene is a DEAD box protein that is part of a complex that interacts with the C-terminus of RNA polymerase II and is involved in 3' end processing of snRNAs. In addition, this gene is a candidate tumor suppressor and located in the critical region of loss of heter…	604331
TUBA4B	1		chr13	+	52027480	52028851	NR_103812	100507398				0
UBE2F-SCLY	1		chr14	-	63511956	63173290	NM_139318	27133	NP_647479	potassium voltage-gated channel subfamily H member 5 isoform 1	This gene encodes a member of voltage-gated potassium channels. Members of this family have diverse functions, including regulating neurotransmitter and hormone release, cardiac function, and cell volume. This protein is an outward-rectifying, noninactivating channel. Alternative splicing results in multiple transcript variants. [provided by RefSeq, Jul 2013].	605716
ZBED9	1		chr19	+	18062110	18109930	NM_002248	3780	NP_002239	small conductance calcium-activated potassium channel protein 1	Action potentials in vertebrate neurons are followed by an afterhyperpolarization (AHP) that may persist for several seconds and may have profound consequences for the firing pattern of the neuron. Each component of the AHP is kinetically distinct and is mediated by different calcium-activated potassium channels. The protein encoded by this gene is activated before membrane hyperpolarization and …	602982
ZNF205-AS1	1		chr14	-	45431179	45393526	NM_017658	54813	NP_060128	kelch-like protein 28		0
ACVRL1		1	chrX	-	21676448	21673608	NM_153270	257240	NP_695002	kelch-like protein 34		0
ADARB1		1	chr11	+	1651032	1652159	NM_001001480	439915	NP_001001480	keratin-associated protein 5-5		0
APITD1-CORT		1	chr8	+	143279716	143290364	NR_024378	619434				0
ARMCX3		1	chr19	+	21666516	21686040	NR_037194	400680				0
ARMCX3		1	chrX	+	72158002	72158798	NR_120499	100129407				0
ATP5I		1	chrX	+	72158002	72158798	NR_120494	100132304				0
BEND5		1	chr1	-	155023641	155017667	NR_040772	100505666				0
BIRC7		1	chr1	-	155036467	155017667	NR_040773	100505666				0
BTBD17		1	chr2	+	220361076	220363009	NM_001286811	100996693	NP_001273740	uncharacterized protein LOC100996693		0
C1orf123		1	chr15	-	78286567	78285574	NR_026998	91450				0
C1orf86		1	chr11	+	1891481	1913493	NM_001289005	4046	NP_001275934	lymphocyte-specific protein 1 isoform 2	This gene encodes an intracellular F-actin binding protein. The protein is expressed in lymphocytes, neutrophils, macrophages, and endothelium and may regulate neutrophil motility, adhesion to fibrinogen matrix proteins, and transendothelial migration. Alternative splicing results in multiple transcript variants encoding different isoforms. [provided by RefSeq, Jul 2008].	153432
CA12		1	chr11	+	1889902	1913493	NM_001013253	4046	NP_001013271	lymphocyte-specific protein 1 isoform 2	This gene encodes an intracellular F-actin binding protein. The protein is expressed in lymphocytes, neutrophils, macrophages, and endothelium and may regulate neutrophil motility, adhesion to fibrinogen matrix proteins, and transendothelial migration. Alternative splicing results in multiple transcript variants encoding different isoforms. [provided by RefSeq, Jul 2008].	153432
CD99P1		1	chrX	-	151938240	151934651	NM_005362	4102	NP_005353	melanoma-associated antigen 3	This gene is a member of the MAGEA gene family. The members of this family encode proteins with 50 to 80% sequence identity to each other. The promoters and first exons of the MAGEA genes show considerable variability, suggesting that the existence of this gene family enables the same function to be expressed under different transcriptional controls. The MAGEA genes are clustered at chromosomal l…	300174
CDHR1		1	chr15	+	52311410	52358462	NM_002748	5597	NP_002739	mitogen-activated protein kinase 6	The protein encoded by this gene is a member of the Ser/Thr protein kinase family, and is most closely related to mitogen-activated protein kinases (MAP kinases). MAP kinases also known as extracellular signal-regulated kinases (ERKs), are activated through protein phosphorylation cascades and act as integration points for multiple biochemical signals. This kinase is localized in the nucleus, and…	602904
CDRT7		1	chr3	-	183146057	182895791	NM_015078	23101	NP_055893	probable guanine nucleotide exchange factor MCF2L2		0
CHID1		1	chr17	+	18163847	18169095	NM_139162	125170	NP_631901	mitochondrial dynamics protein MID49 isoform 1	This gene encodes an outer mitochondrial membrane protein that functions in the regulation of mitochondrial morphology. It can directly recruit the fission mediator dynamin-related protein 1 (Drp1) to the mitochondrial surface. The gene is located within the Smith-Magenis syndrome region on chromosome 17. Alternative splicing results in multiple transcript variants encoding different isoforms. [p…	615498
CLDN12		1	chr17	+	18164423	18169095	NM_148886	125170	NP_683684	mitochondrial dynamics protein MID49 isoform 2	This gene encodes an outer mitochondrial membrane protein that functions in the regulation of mitochondrial morphology. It can directly recruit the fission mediator dynamin-related protein 1 (Drp1) to the mitochondrial surface. The gene is located within the Smith-Magenis syndrome region on chromosome 17. Alternative splicing results in multiple transcript variants encoding different isoforms. [p…	615498
COPE		1	chrX	+	2527231	2527295	NR_106737	102464837			microRNAs (miRNAs) are short (20-24 nt) non-coding RNAs that are involved in post-transcriptional regulation of gene expression in multicellular organisms by affecting both the stability and translation of mRNAs. miRNAs are transcribed by RNA polymerase II as part of capped and polyadenylated primary transcripts (pri-miRNAs) that can be either protein-coding or non-coding. The primary transcript …	0
CRIP2		1	chr11	-	64665909	64665834	NR_106808	102466192			microRNAs (miRNAs) are short (20-24 nt) non-coding RNAs that are involved in post-transcriptional regulation of gene expression in multicellular organisms by affecting both the stability and translation of mRNAs. miRNAs are transcribed by RNA polymerase II as part of capped and polyadenylated primary transcripts (pri-miRNAs) that can be either protein-coding or non-coding. The primary transcript …	0
CRIP2		1	chr19	+	50295122	50295191	NR_106857	102465479			microRNAs (miRNAs) are short (20-24 nt) non-coding RNAs that are involved in post-transcriptional regulation of gene expression in multicellular organisms by affecting both the stability and translation of mRNAs. miRNAs are transcribed by RNA polymerase II as part of capped and polyadenylated primary transcripts (pri-miRNAs) that can be either protein-coding or non-coding. The primary transcript …	0
CSPG4P1Y		1	chr19	+	59070552	59086164	NR_027334	100131691				0
CTPS2		1	chr1	+	161087906	161090984	NM_001185093	4817	NP_001172022	nitrilase homolog 1 isoform 3	This gene encodes a member of the nitrilase protein family with homology to bacterial and plant nitrilases, enzymes that cleave nitriles and organic amides to the corresponding carboxylic acids plus ammonia. Multiple transcript variants encoding different isoforms have been found for this gene. [provided by RefSeq, Jun 2010].	604618
CTPS2		1	chr1	+	161087907	161090984	NM_001185094	4817	NP_001172023	nitrilase homolog 1 isoform 4	This gene encodes a member of the nitrilase protein family with homology to bacterial and plant nitrilases, enzymes that cleave nitriles and organic amides to the corresponding carboxylic acids plus ammonia. Multiple transcript variants encoding different isoforms have been found for this gene. [provided by RefSeq, Jun 2010].	604618
CYB5R3		1	chr1	+	161087861	161095235	NM_001185092	4817	NP_001172021	nitrilase homolog 1 isoform 2	This gene encodes a member of the nitrilase protein family with homology to bacterial and plant nitrilases, enzymes that cleave nitriles and organic amides to the corresponding carboxylic acids plus ammonia. Multiple transcript variants encoding different isoforms have been found for this gene. [provided by RefSeq, Jun 2010].	604618
DDX41		1	chr11	+	278569	285388	NM_138329	171389	NP_612202	NACHT, LRR and PYD domains-containing protein 6 isoform 1	The protein encoded by this gene binds arginine-vasopressin and may be involved in the arginine-vasopressin-mediated regulation of renal salt-water balance. The encoded protein also mediates inflammatory responses in the colon to allow recovery from intestinal epithelial damage and protects against tumorigenesis and the development of colitis. Finally, this protein can increase activation of NF-k…	609650
DDX49		1	chr16	-	4524896	4511694	NM_020677	57407	NP_065728	nmrA-like family domain-containing protein 1		0
DDX50		1	chr1	+	11900375	11907673	NR_037806	100379251				0
DNAJB1		1	chr1	+	156785541	156851642	NM_001007792	4914	NP_001007793	high affinity nerve growth factor receptor isoform 3	This gene encodes a member of the neurotrophic tyrosine kinase receptor (NTKR) family. This kinase is a membrane-bound receptor that, upon neurotrophin binding, phosphorylates itself and members of the MAPK pathway. The presence of this kinase leads to cell differentiation and may play a role in specifying sensory neuron subtypes. Mutations in this gene have been associated with congenital insens…	191315
EFNA4		1	chr1	-	241803701	241756451	NM_014322	23596	NP_055137	opsin-3	Opsins are members of the guanine nucleotide-binding protein (G protein)-coupled receptor superfamily. In addition to the visual opsins, mammals possess several photoreceptive non-visual opsins that are expressed in extraocular tissues. This gene, opsin 3, is strongly expressed in brain and testis and weakly expressed in liver, placenta, heart, lung, skeletal muscle, kidney, and pancreas. The gen…	606695
FKBP11		1	chr9	+	125551211	125552174	NM_001001923	392391	NP_001001923	olfactory receptor 5C1	Olfactory receptors interact with odorant molecules in the nose, to initiate a neuronal response that triggers the perception of a smell. The olfactory receptor proteins are members of a large family of G-protein-coupled receptors (GPCR) arising from single coding-exon genes. Olfactory receptors share a 7-transmembrane domain structure with many neurotransmitter and hormone receptors and are resp…	0
FKBP11		1	chr11	+	72929501	72953472	NM_176071	5029	NP_788085	P2Y purinoceptor 2	The product of this gene belongs to the family of P2 receptors, which is activated by extracellular nucleotides and subdivided into P2X ligand-gated ion channels and P2Y G-protein coupled receptors. This family has several receptor subtypes with different pharmacological selectivity, which overlaps in some cases, for various adenosine and uridine nucleotides. This receptor, found on many cell typ…	600041
FLII		1	chr11	+	72929342	72953472	NM_176072	5029	NP_788086	P2Y purinoceptor 2	The product of this gene belongs to the family of P2 receptors, which is activated by extracellular nucleotides and subdivided into P2X ligand-gated ion channels and P2Y G-protein coupled receptors. This family has several receptor subtypes with different pharmacological selectivity, which overlaps in some cases, for various adenosine and uridine nucleotides. This receptor, found on many cell typ…	600041
FLNC		1	chr1	+	17531620	17572501	NM_013358	29943	NP_037490	protein-arginine deiminase type-1	This gene encodes a member of the peptidyl arginine deiminase family of enzymes, which catalyze the post-translational deimination of proteins by converting arginine residues into citrullines in the presence of calcium ions. The family members have distinct substrate specificities and tissue-specific expression patterns. The type I enzyme is involved in the late stages of epidermal differentiatio…	607934
FRMD6		1	chr1	+	66258855	66840262	NM_002600	5142	NP_002591	cAMP-specific 3',5'-cyclic phosphodiesterase 4B isoform 1	This gene is a member of the type IV, cyclic AMP (cAMP)-specific, cyclic nucleotide phosphodiesterase (PDE) family. Cyclic nucleotides are important second messengers that regulate and mediate a number of cellular responses to extracellular signals, such as hormones, light, and neurotransmitters. The cyclic nucleotide phosphodiesterases (PDEs) regulate the cellular concentrations of cyclic nucleo…	600127
FRMD6-AS1		1	chr1	+	66258192	66840262	NM_001037341	5142	NP_001032418	cAMP-specific 3',5'-cyclic phosphodiesterase 4B isoform 1	This gene is a member of the type IV, cyclic AMP (cAMP)-specific, cyclic nucleotide phosphodiesterase (PDE) family. Cyclic nucleotides are important second messengers that regulate and mediate a number of cellular responses to extracellular signals, such as hormones, light, and neurotransmitters. The cyclic nucleotide phosphodiesterases (PDEs) regulate the cellular concentrations of cyclic nucleo…	600127
GAPDHS		1	chr5	-	176924606	176910394	NM_203352	9260	NP_976227	PDZ and LIM domain protein 7 isoform 2	The protein encoded by this gene is representative of a family of proteins composed of conserved PDZ and LIM domains. LIM domains are proposed to function in protein-protein recognition in a variety of contexts including gene transcription and development and in cytoskeletal interaction. The LIM domains of this protein bind to protein kinases, whereas the PDZ domain binds to actin filaments. The …	605903
GCNT1		1	chr1	-	161087866	161070345	NM_012394	5202	NP_036526	prefoldin subunit 2	This gene encodes a member of the prefoldin beta subunit family. The encoded protein is one of six subunits of prefoldin, a molecular chaperone complex that binds and stabilizes newly synthesized polypeptides, thereby allowing them to fold correctly. The complex, consisting of two alpha and four beta subunits, forms a double beta barrel assembly with six protruding coiled-coils. [provided by RefS…	613466
GRIN2C		1	chr1	-	20250110	20246799	NM_014589	30814	NP_055404	group IIE secretory phospholipase A2 precursor		0
HAPLN3		1	chr1	+	2407753	2436969	NM_014638	9651	NP_055453	1-phosphatidylinositol 4,5-bisphosphate phosphodiesterase eta-2 isoform 1	PLCH2 is a member of the PLC-eta family of the phosphoinositide-specific phospholipase C (PLC) superfamily of enzymes that cleave PtdIns(4,5) P2 to generate second messengers inositol 1,4,5-trisphosphate and diacylglycerol (Zhou et al., 2005 [PubMed 16107206]).[supplied by OMIM, Jun 2009].	612836
HECTD3		1	chr12	+	6420098	6437672	NM_001144856	55200	NP_001138328	pleckstrin homology domain-containing family G member 6 isoform a		611743
HGH1		1	chr12	+	6419601	6437672	NM_018173	55200	NP_060643	pleckstrin homology domain-containing family G member 6 isoform a		611743
HGH1		1	chr11	+	7534995	7674996	NM_003621	8495	NP_003612	liprin-beta-2 isoform 1	This gene encodes a member of the LAR protein-tyrosine phosphatase-interacting protein (liprin) family. The encoded protein is a beta liprin and plays a role in axon guidance and neuronal synapse development by recruiting LAR protein-tyrosine phosphatases to the plasma membrane. Alternatively spliced transcript variants encoding multiple isoforms have been observed for this gene. [provided by Ref…	603142
KLHL34		1	chr19	-	47128354	47123724	NM_000960	5739	NP_000951	prostacyclin receptor	The protein encoded by this gene is a member of the G-protein coupled receptor family 1 and has been shown to be a receptor for prostacyclin. Prostacyclin, the major product of cyclooxygenase in macrovascular endothelium, elicits a potent vasodilation and inhibition of platelet aggregation through binding to this receptor. [provided by RefSeq, Jul 2008]. Publication Note: This RefSeq record inclu…	600022
LINC00051		1	chr11	-	67205153	67202980	NM_005608	5790	NP_005599	protein tyrosine phosphatase receptor type C-associated protein precursor	The protein encoded by this gene was identified as a transmembrane phosphoprotein specifically associated with tyrosine phosphatase PTPRC/CD45, a key regulator of T- and B-lymphocyte activation. The interaction with PTPRC may be required for the stable expression of this protein. [provided by RefSeq, Jul 2008]. ##Evidence-Data-START## Transcript exon combination :: X81422.1, BQ063990.1 [ECO:00003…	601577
LINC00664		1	chr7	-	44924984	44915891	NM_033224	5814	NP_150093	transcriptional activator protein Pur-beta	This gene product is a sequence-specific, single-stranded DNA-binding protein. It binds preferentially to the single strand of the purine-rich element termed PUR, which is present at origins of replication and in gene flanking regions in a variety of eukaryotes from yeasts through humans. Thus, it is implicated in the control of both DNA replication and transcription. Deletion of this gene has be…	608887
MCF2L2		1	chr11	-	63684316	63678692	NM_173587	283248	NP_775858	REST corepressor 2		616019
MIEF2		1	chr22	-	32600718	32586421	NM_001159545	10739	NP_001153017	ret finger protein-like 2 isoform 3		605969
MIEF2		1	chr22	-	32599464	32586421	NM_001098527	10739	NP_001091997	ret finger protein-like 2 isoform 2		605969
MIR6089		1	chr22	-	32598537	32586421	NM_001159546	10739	NP_001153018	ret finger protein-like 2 isoform 3		605969
NIT1		1	chr11	-	118016184	118004091	NM_001142349	6330	NP_001135821	sodium channel subunit beta-4 isoform 3	The protein encoded by this gene is one of several sodium channel beta subunits. These subunits interact with voltage-gated alpha subunits to change sodium channel kinetics. The encoded transmembrane protein forms interchain disulfide bonds with SCN2A. Defects in this gene are a cause of long QT syndrome type 10 (LQT10). Three protein-coding and one non-coding transcript variant have been found f…	608256
NLRP6		1	chr7	+	4169316	4308631	NM_001079653	221935	NP_001073121	protein sidekick-1 isoform 2		607216
NMRAL1		1	chr7	+	100770369	100782547	NM_000602	5054	NP_000593	plasminogen activator inhibitor 1 precursor	This gene encodes a member of the serine proteinase inhibitor (serpin) superfamily. This member is the principal inhibitor of tissue plasminogen activator (tPA) and urokinase (uPA), and hence is an inhibitor of fibrinolysis. Defects in this gene are the cause of plasminogen activator inhibitor-1 deficiency (PAI-1 deficiency), and high concentrations of the gene product are associated with thrombo…	173360
NPPA-AS1		1	chr1	-	156785939	156776034	NM_001161443	9047	NP_001154915	SH2 domain-containing protein 2A isoform 4	This gene encodes an adaptor protein thought to function in T-cell signal transduction. A related protein in mouse is responsible for the activation of lymphocyte-specific protein-tyrosine kinase and functions in downstream signaling. Alternative splicing results in multiple transcript variants. [provided by RefSeq, Mar 2010].	604514
NTRK1		1	chr1	-	156786640	156776848	NM_001161444	9047	NP_001154916	SH2 domain-containing protein 2A isoform 2	This gene encodes an adaptor protein thought to function in T-cell signal transduction. A related protein in mouse is responsible for the activation of lymphocyte-specific protein-tyrosine kinase and functions in downstream signaling. Alternative splicing results in multiple transcript variants. [provided by RefSeq, Mar 2010].	604514
OPN3		1	chr19	-	51220195	51165083	NM_016148	50944	NP_057232	SH3 and multiple ankyrin repeat domains protein 1		604999
P2RY2		1	chr17	+	80186281	80197375	NM_001206950	9123	NP_001193879	monocarboxylate transporter 4	Lactic acid and pyruvate transport across plasma membranes is catalyzed by members of the proton-linked monocarboxylate transporter (MCT) family, which has been designated solute carrier family-16. Each MCT appears to have slightly different substrate and inhibitor specificities and transport kinetics, which are related to the metabolic requirements of the tissues in which it is found. The MCTs, …	603877
PADI1		1	chr17	+	80186886	80197375	NM_004207	9123	NP_004198	monocarboxylate transporter 4	Lactic acid and pyruvate transport across plasma membranes is catalyzed by members of the proton-linked monocarboxylate transporter (MCT) family, which has been designated solute carrier family-16. Each MCT appears to have slightly different substrate and inhibitor specificities and transport kinetics, which are related to the metabolic requirements of the tissues in which it is found. The MCTs, …	603877
PDE4B		1	chr14	+	100789678	100796715	NM_207117	283600	NP_997000	solute carrier family 25 member 47		609911
PDLIM7		1	chr22	+	31031792	31043862	NM_001001479	339665	NP_001001479	solute carrier family 35 member E4		0
PFDN2		1	chr8	+	145582216	145584948	NM_001253816	79581	NP_001240745	solute carrier family 52, riboflavin transporter, member 2	This gene encodes a membrane protein which belongs to the riboflavin transporter family. In humans, riboflavin must be obtained by intestinal absorption because it cannot be synthesized by the body. The water-soluble vitamin riboflavin is processed to the coenzymes flavin mononucleotide (FMN) and flavin adenine dinucleotide (FAD) which then act as intermediaries in many cellular metabolic reactio…	607882
PLA2G2E		1	chr8	+	145582240	145584948	NM_001253815	79581	NP_001240744	solute carrier family 52, riboflavin transporter, member 2	This gene encodes a membrane protein which belongs to the riboflavin transporter family. In humans, riboflavin must be obtained by intestinal absorption because it cannot be synthesized by the body. The water-soluble vitamin riboflavin is processed to the coenzymes flavin mononucleotide (FMN) and flavin adenine dinucleotide (FAD) which then act as intermediaries in many cellular metabolic reactio…	607882
PLCH2		1	chr8	+	145582275	145584948	NM_024531	79581	NP_078807	solute carrier family 52, riboflavin transporter, member 2	This gene encodes a membrane protein which belongs to the riboflavin transporter family. In humans, riboflavin must be obtained by intestinal absorption because it cannot be synthesized by the body. The water-soluble vitamin riboflavin is processed to the coenzymes flavin mononucleotide (FMN) and flavin adenine dinucleotide (FAD) which then act as intermediaries in many cellular metabolic reactio…	607882
PLEKHG6		1	chr3	+	14444075	14530857	NM_001134367	6533	NP_001127839	sodium- and chloride-dependent taurine transporter isoform c	This gene encodes a multi-pass membrane protein that is a member of a family of sodium and chloride-ion dependent transporters. The encoded protein transports taurine and beta-alanine. There is a pseudogene for this gene on chromosome 21. Alternative splicing results in multiple transcript variants. [provided by RefSeq, May 2013].	186854
PLEKHG6		1	chr5	-	101632253	101569691	NM_180991	353189	NP_851322	solute carrier organic anion transporter family member 4C1	SLCO4C1 belongs to the organic anion transporter (OATP) family. OATPs are involved in the membrane transport of bile acids, conjugated steroids, thyroid hormone, eicosanoids, peptides, and numerous drugs in many tissues (Mikkaichi et al., 2004 [PubMed 14993604]).[supplied by OMIM, Mar 2008]. ##Evidence-Data-START## Transcript exon combination :: BX647349.1, AK128854.1 [ECO:0000332] RNAseq introns…	609013
PPFIBP2		1	chrX	+	144902865	144907360	NM_001144009	84631	NP_001137481	SLIT and NTRK-like protein 2 precursor	This gene encodes an integral membrane protein that contains two N-terminal leucine-rich repeats domains and contains C-terminal regions similar to neurotrophin receptors. The encoded protein may play a role in modulating neurite activity. Alternatively spliced transcript variants encoding the same protein have been described.[provided by RefSeq, Feb 2010].	300561
PTPRCAP		1	chr4	-	90758127	90645249	NM_007308	6622	NP_009292	alpha-synuclein isoform NACP112	Alpha-synuclein is a member of the synuclein family, which also includes beta- and gamma-synuclein. Synucleins are abundantly expressed in the brain and alpha- and beta-synuclein inhibit phospholipase D2 selectively. SNCA may serve to integrate presynaptic signaling and membrane trafficking. Defects in SNCA have been implicated in the pathogenesis of Parkinson disease. SNCA peptides are a major c…	163890
PURB		1	chr4	-	90758350	90645249	NM_000345	6622	NP_000336	alpha-synuclein isoform NACP140	Alpha-synuclein is a member of the synuclein family, which also includes beta- and gamma-synuclein. Synucleins are abundantly expressed in the brain and alpha- and beta-synuclein inhibit phospholipase D2 selectively. SNCA may serve to integrate presynaptic signaling and membrane trafficking. Defects in SNCA have been implicated in the pathogenesis of Parkinson disease. SNCA peptides are a major c…	163890
RCOR2		1	chr4	+	90757551	90763142	NR_045481	644248				0
RFPL2		1	chr19	+	49109999	49110971	NM_133498	171169	NP_598005	sperm acrosome membrane-associated protein 4 precursor		609932
RFPL2		1	chrX	+	153046455	153051187	NM_014370	26576	NP_055185	SRSF protein kinase 3 isoform 1	This gene encodes a protein kinase similar to a protein kinase which is specific for the SR (serine/arginine-rich domain) family of splicing factors. A highly similar protein has been shown to play a role in muscle development in mice. Multiple transcript variants encoding different isoforms have been found for this gene. [provided by RefSeq, Dec 2009].	0
SCN4B		1	chrX	+	153059629	153063967	NM_001204527	6748	NP_001191456	translocon-associated protein subunit delta isoform 3 precursor	This gene encodes the delta subunit of the translocon-associated protein complex which is involved in translocating proteins across the endoplasmic reticulum membrane. The encoded protein is located in the Xq28 region and is arranged in a compact head-to-head manner with the isocitrate dehydrogenase 3 (NAD+) gamma gene and both genes are driven by a CpG-embedded bidirectional promoter. Alternate …	300090
SDK1		1	chrX	+	153060018	153063967	NM_006280	6748	NP_006271	translocon-associated protein subunit delta isoform 2 precursor	This gene encodes the delta subunit of the translocon-associated protein complex which is involved in translocating proteins across the endoplasmic reticulum membrane. The encoded protein is located in the Xq28 region and is arranged in a compact head-to-head manner with the isocitrate dehydrogenase 3 (NAD+) gamma gene and both genes are driven by a CpG-embedded bidirectional promoter. Alternate …	300090
SERPINE1		1	chrX	+	153059903	153063967	NM_001204526	6748	NP_001191455	translocon-associated protein subunit delta isoform 1 precursor	This gene encodes the delta subunit of the translocon-associated protein complex which is involved in translocating proteins across the endoplasmic reticulum membrane. The encoded protein is located in the Xq28 region and is arranged in a compact head-to-head manner with the isocitrate dehydrogenase 3 (NAD+) gamma gene and both genes are driven by a CpG-embedded bidirectional promoter. Alternate …	300090
SH2D2A		1	chr21	-	46493126	46490869	NR_027292	728039				0
SH2D2A		1	chr15	-	74501371	74471807	NM_001142619	64220	NP_001136091	stimulated by retinoic acid gene 6 protein homolog isoform b	The protein encoded by this gene is a membrane protein involved in the metabolism of retinol. The encoded protein acts as a receptor for retinol/retinol binding protein complexes. This protein removes the retinol from the complex and transports it across the cell membrane. Defects in this gene are a cause of syndromic microphthalmia type 9 (MCOPS9). Several transcript variants encoding a few diff…	610745
SHANK1		1	chr15	-	74502046	74471807	NM_001199040	64220	NP_001185969	stimulated by retinoic acid gene 6 protein homolog isoform d	The protein encoded by this gene is a membrane protein involved in the metabolism of retinol. The encoded protein acts as a receptor for retinol/retinol binding protein complexes. This protein removes the retinol from the complex and transports it across the cell membrane. Defects in this gene are a cause of syndromic microphthalmia type 9 (MCOPS9). Several transcript variants encoding a few diff…	610745
SLC16A3		1	chr19	+	55851220	55859489	NM_032701	84787	NP_116090	histone-lysine N-methyltransferase SUV420H2	SUV420H2 and the related enzyme SUV420H1 (MIM 610881) function as histone methyltransferases that specifically trimethylate nucleosomal histone H4 (see MIM 602822) on lysine-20 (K20) (Schotta et al., 2004 [PubMed 15145825]).[supplied by OMIM, Dec 2009]. ##Evidence-Data-START## Transcript exon combination :: BC044889.1 [ECO:0000332] RNAseq introns :: single sample supports all introns ERS025083, E…	613198
SLC25A47		1	chr11	+	1855539	1858751	NM_138567	90019	NP_612634	synaptotagmin-8 isoform 2		607719
SLC52A2		1	chr19	-	10946983	10942742	NM_006858	11018	NP_006849	transmembrane emp24 domain-containing protein 1 precursor	This gene belongs to the TMED (transmembrane emp24 domain-containing) protein family, which is involved in the vesicular trafficking of proteins. The protein encoded by this gene was identified by its interaction with interleukin 1 receptor-like 1 (IL1RL1) and may play a role in innate immunity. This protein lacks any similarity to other interleukin 1 ligands. Alternative splicing results in mult…	605395
SLC52A2		1	chr19	-	10946416	10942742	NR_104015	11018			This gene belongs to the TMED (transmembrane emp24 domain-containing) protein family, which is involved in the vesicular trafficking of proteins. The protein encoded by this gene was identified by its interaction with interleukin 1 receptor-like 1 (IL1RL1) and may play a role in innate immunity. This protein lacks any similarity to other interleukin 1 ligands. Alternative splicing results in mult…	605395
SLITRK2		1	chr3	-	12800808	12775028	NM_001284408	55287	NP_001271337	transmembrane protein 40 isoform d		0
SNCA		1	chr8	+	22960326	22974950	NM_003841	8794	NP_003832	tumor necrosis factor receptor superfamily member 10C precursor	The protein encoded by this gene is a member of the TNF-receptor superfamily. This receptor contains an extracellular TRAIL-binding domain and a transmembrane domain, but no cytoplasmic death domain. This receptor is not capable of inducing apoptosis, and is thought to function as an antagonistic receptor that protects cells from TRAIL-induced apoptosis. This gene was found to be a p53-regulated …	603613
SNCA		1	chr17	-	38657854	38632079	NM_032865	84951	NP_116254	tensin-4 precursor		608385
SRPK3		1	chr12	-	110252632	110220891	NM_001177433	59341	NP_001170904	transient receptor potential cation channel subfamily V member 4 isoform c	This gene encodes a member of the OSM9-like transient receptor potential channel (OTRPC) subfamily in the transient receptor potential (TRP) superfamily of ion channels. The encoded protein is a Ca2+-permeable, nonselective cation channel that is thought to be involved in the regulation of systemic osmotic pressure. Mutations in this gene are the cause of spondylometaphyseal and metatropic dyspla…	605427
SSR4		1	chr12	-	110252601	110220891	NM_001177431	59341	NP_001170902	transient receptor potential cation channel subfamily V member 4 isoform d	This gene encodes a member of the OSM9-like transient receptor potential channel (OTRPC) subfamily in the transient receptor potential (TRP) superfamily of ion channels. The encoded protein is a Ca2+-permeable, nonselective cation channel that is thought to be involved in the regulation of systemic osmotic pressure. Mutations in this gene are the cause of spondylometaphyseal and metatropic dyspla…	605427
SSR4		1	chr11	+	844080	867116	NM_001025234	7106	NP_001020405	tetraspanin-4 isoform a	The protein encoded by this gene is a member of the transmembrane 4 superfamily, also known as the tetraspanin family. Most of these members are cell-surface proteins that are characterized by the presence of four hydrophobic domains. The proteins mediate signal transduction events that play a role in the regulation of cell development, activation, growth and motility. This encoded protein is a c…	602644
SSR4		1	chr11	+	844445	867116	NM_001025237	7106	NP_001020408	tetraspanin-4 isoform a	The protein encoded by this gene is a member of the transmembrane 4 superfamily, also known as the tetraspanin family. Most of these members are cell-surface proteins that are characterized by the presence of four hydrophobic domains. The proteins mediate signal transduction events that play a role in the regulation of cell development, activation, growth and motility. This encoded protein is a c…	602644
SSR4P1		1	chr21	+	45937097	45938860	NR_026548	114043				0
STRA6		1	chrY	+	6114263	6117053	NM_022573	64591	NP_072095	testis-specific Y-encoded protein 2		0
TMED1		1	chrY	-	6111651	6110486	NR_001540	252955				0
TMEM40		1	chrY	-	6111651	6110486	NR_003593	100101121				0
TSPY2		1	chr19	-	59070343	59067078	NM_003969	9040	NP_003960	NEDD8-conjugating enzyme Ubc12	The modification of proteins with ubiquitin is an important cellular mechanism for targeting abnormal or short-lived proteins for degradation. Ubiquitination involves at least three classes of enzymes: ubiquitin-activating enzymes, or E1s, ubiquitin-conjugating enzymes, or E2s, and ubiquitin-protein ligases, or E3s. This gene encodes a member of the E2 ubiquitin-conjugating enzyme family. The enc…	603173
TTTY23		1	chr19	+	9938567	9940797	NM_024292	59286	NP_077268	ubiquitin-like protein 5	This gene encodes a member of a group of proteins similar to ubiquitin. The encoded protein is not thought to degrade proteins like ubiquitin but to affect their function through being bound to target proteins by an isopeptide bond. The gene product has been studied as a link to predisposition to obesity based on its expression in Psammomys obesus, the fat sand rat, which is an animal model for o…	606849
TTTY23B		1	chr19	+	9938555	9940797	NM_001048241	59286	NP_001041706	ubiquitin-like protein 5	This gene encodes a member of a group of proteins similar to ubiquitin. The encoded protein is not thought to degrade proteins like ubiquitin but to affect their function through being bound to target proteins by an isopeptide bond. The gene product has been studied as a link to predisposition to obesity based on its expression in Psammomys obesus, the fat sand rat, which is an animal model for o…	606849
UBE2M		1	chr1	+	45477804	45481341	NM_000374	7389	NP_000365	uroporphyrinogen decarboxylase	This gene encodes an enzyme in the heme biosynthetic pathway. This enzyme is responsible for catalyzing the conversion of uroporphyrinogen to coproporphyrinogen through the removal of four carboxymethyl side chains. Mutations and deficiency in this enzyme are known to cause familial porphyria cutanea tarda and hepatoerythropoetic porphyria.[provided by RefSeq, Aug 2010].	613521
UBL5		1	chr17	-	66453653	66417421	NM_017983	55062	NP_060453	WD repeat domain phosphoinositide-interacting protein 1	WD40 repeat proteins are key components of many essential biologic functions. They regulate the assembly of multiprotein complexes by presenting a beta-propeller platform for simultaneous and reversible protein-protein interactions. Members of the WIPI subfamily of WD40 repeat proteins, such as WIPI1, have a 7-bladed propeller structure and contain a conserved motif for interaction with phospholi…	609224
UBL5		1	chr12	-	49365641	49359122	NM_003394	7480	NP_003385	protein Wnt-10b precursor	The WNT gene family consists of structurally related genes which encode secreted signaling proteins. These proteins have been implicated in oncogenesis and in several developmental processes, including regulation of cell fate and patterning during embryogenesis. This gene is a member of the WNT gene family. It may be involved in breast cancer, and its protein signaling is likely a molecular switc…	601906
WNT10B		1	chrX	+	152086408	152142025	NM_001178113	7739	NP_001171584	zinc finger protein 185 isoform 7	Zinc-finger proteins bind nucleic acids and play important roles in various cellular functions, including cell proliferation, differentiation, and apoptosis. This gene encodes a LIM-domain zinc finger protein. The LIM domain is composed of two contiguous zinc finger domains, separated by a two-amino acid residue hydrophobic linker. The LIM domain mediates protein:protein interactions. Multiple al…	300381
ZNF295-AS1		1	chr21	+	43442112	43445029	NR_119385	150142				0
ZNF295-AS1		1	chr21	+	43442377	43445029	NR_027273	150142				0
ZP1		1	chr11	+	60635014	60643164	NM_207341	22917	NP_997224	zona pellucida sperm-binding protein 1 precursor	The zona pellucida is an extracellular matrix that surrounds the oocyte and early embryo. It is composed primarily of three or four glycoproteins with various functions during fertilization and preimplantation development. The protein encoded by this gene ensures the structural integrity of the zona pellucida. Mutations in this gene are a cause of oocyte maturation defect and infertility. [provid…	195000
