# Supplementary material for: Hepatitis B virus X protein influences enrichment profiles of H3K9me3 on promoter regions in human hepatoma cell lines
Source: Oncotarget. 2016 Oct 19;7(51):84883–92. doi: 10.18632/oncotarget.12751 (PMC5356706; doi:10.18632/oncotarget.12751)
Supplement: Supplementary file 5 [file oncotarget-07-84883-s005.xls]

## Sheet: BP
#Column "GO.ID" stands for the ID of gene ontology term
#Column "Term" stands for the name of gene ontology term
#Column "Ontology" stands for the ontology of GOID belongs to
#Column "Count" stands for the number of DE genes associated with the listed GOID
#Column "Pop.Hits" stands for the number of background population genes associated with the listed GOID
#Column "List.Total" stands for the total number of DE genes
#Column "Pop.Total" stands for the total number of background population genes
#Column "Fold.Enrichment" stands for the Fold Enrichment value of the GOID, it equals (Count/Pop.Hits)/(List.Total/Pop.Total)
#Column "Pvalue" stands for the significance testing value of the GOID
#Column "FDR" stands for the false discovery rate of the GOID, using Benjamini & Hochberg (1995) method
#Column "Enrichment.Score" stands for the Enrichment Score value of the GOID, it equals (-log10(Pvalue))
#Column "Gene.Ratio" stands for the Gene Ratio value genes associated with the GOID, it equals (Count/List.Total)
#Column "GENES" stands for the DE genes associated with the GOID
GO.ID	Term	Ontology	Count	Pop.Hits	List.Total	Pop.Total	Fold.Enrichment	Pvalue	FDR	Enrichment.Score	Gene.Ratio	GENES
GO:0010033	response to organic substance	Biological process	23	2331	109	16119	1.45914	0.0376247	1	1.42453	0.211009	SIGIRR//DAB2IP//SHC1//JUN//FGFR2//CAB39L//PRKAR1B//GRIK4//S100A8//SCGB1A1//FABP3//GCNT1//GAL//DGKQ//HAS1//ADORA2A//ALDH3A1//CLU//GNAS//MUC1//SLC5A5//FASN//STK16
GO:0006357	regulation of transcription from RNA polymerase II promoter	Biological process	16	1519	109	16119	1.55766	0.0491886	1	1.30814	0.146789	ZNHIT1//ZHX1//DAB2IP//FGFR2//MAGEA1//SCGB1A1//MUC1//CTCFL//FLI1//JUN//PBX2//GAL//ARMCX3//STK16//DGKQ//ZSCAN18
GO:0048468	cell development	Biological process	19	1801	109	16119	1.5601	0.0325352	1	1.48765	0.174312	FGFR2//TDRD1//GAPDHS//SPON2//PLXND1//PSPN//GFAP//DAB2IP//JUN//CLU//FLI1//FSCN2//CDK5RAP3//ATAT1//METRN//ATP2B2//SHANK1//GAL//FOXE3
GO:0006366	transcription from RNA polymerase II promoter	Biological process	18	1695	109	16119	1.57041	0.0352016	1	1.45344	0.165138	ZNHIT1//ZHX1//DAB2IP//FGFR2//MAGEA1//SCGB1A1//DGKQ//FLI1//ZSCAN18//MUC1//CTCFL//JUN//PBX2//GAL//ARMCX3//STK16//FOXE3//MBD1
GO:0006952	defense response	Biological process	16	1459	109	16119	1.62172	0.0360958	1	1.44254	0.146789	JUN//PRF1//ADAM8//S100A8//SIGIRR//ADORA2A//DAB2IP//GAL//LSP1//SPON2//CLU//FGFR2//PRKAR1B//SHC1//NLRP6//SCGB1A1
GO:0007267	cell-cell signaling	Biological process	14	1182	109	16119	1.75155	0.0280886	1	1.55147	0.12844	GRIK4//KCNJ12//KCNN1//SLC12A5//BAIAP3//GNAS//PRKAR1B//GAL//ATP2B2//FGFR2//GFAP//DAB2IP//SHANK1//ADORA2A
GO:0009894	regulation of catabolic process	Biological process	11	913	109	16119	1.7817	0.0445728	1	1.35093	0.100917	DAB2IP//ARFGAP2//GNAS//JUN//PLEKHG6//CLU//ZFAND2A//PSD3//PSD//GAPDHS//ADAM8
GO:0048699	generation of neurons	Biological process	15	1239	109	16119	1.79032	0.0195174	1	1.70958	0.137615	FGFR2//SPON2//PLXND1//PSPN//GFAP//DAB2IP//ATP2B2//PSD3//PSD//JUN//FSCN2//CDK5RAP3//ATAT1//METRN//SHANK1
GO:0022008	neurogenesis	Biological process	16	1314	109	16119	1.80068	0.0151895	1	1.81846	0.146789	FGFR2//SPON2//PLXND1//PSPN//METRN//GFAP//DAB2IP//ATP2B2//PSD3//PSD//JUN//CLU//FSCN2//CDK5RAP3//ATAT1//SHANK1
GO:0009719	response to endogenous stimulus	Biological process	17	1323	109	16119	1.90021	0.00744888	1	2.12791	0.155963	JUN//FGFR2//SHC1//CAB39L//PRKAR1B//GRIK4//FABP3//GCNT1//GAL//DGKQ//HAS1//ALDH3A1//SCGB1A1//GNAS//SLC5A5//DAB2IP//STK16
GO:0048666	neuron development	Biological process	12	916	109	16119	1.9373	0.0208641	1	1.6806	0.110092	FGFR2//SPON2//PLXND1//PSPN//DAB2IP//GFAP//JUN//FSCN2//METRN//ATP2B2//SHANK1//ATAT1
GO:0055085	transmembrane transport	Biological process	16	1217	109	16119	1.9442	0.00764037	1	2.11689	0.146789	SLC6A9//GRIK4//ATP2B2//FXYD3//KCNJ12//SLC5A5//KCNN1//SLC12A5//UQCRH//GAL//SHANK1//GNAS//HMOX2//PRF1//PRKAR1B//SLC16A3
GO:0030182	neuron differentiation	Biological process	15	1139	109	16119	1.94751	0.00963424	1	2.01618	0.137615	FGFR2//SPON2//PLXND1//PSPN//DAB2IP//GFAP//ATP2B2//JUN//FSCN2//CDK5RAP3//ATAT1//METRN//SHANK1//PSD3//PSD
GO:0043207	response to external biotic stimulus	Biological process	9	682	109	16119	1.95151	0.0414542	1	1.38243	0.0825688	S100A8//CLU//BTBD17//NLRP6//SIGIRR//JUN//SCGB1A1//PRF1//DAB2IP
GO:0051707	response to other organism	Biological process	9	682	109	16119	1.95151	0.0414542	1	1.38243	0.0825688	S100A8//CLU//BTBD17//NLRP6//SIGIRR//JUN//SCGB1A1//PRF1//DAB2IP
GO:0031329	regulation of cellular catabolic process	Biological process	11	823	109	16119	1.97653	0.023348	1	1.63175	0.100917	DAB2IP//ARFGAP2//GNAS//JUN//PLEKHG6//CLU//ZFAND2A//PSD3//PSD//GAPDHS//ADAM8
GO:0034220	ion transmembrane transport	Biological process	11	820	109	16119	1.98377	0.0228018	1	1.64203	0.100917	SLC6A9//KCNJ12//SLC5A5//ATP2B2//KCNN1//FXYD3//SLC12A5//UQCRH//GAL//SHANK1//GRIK4
GO:0070848	response to growth factor	Biological process	9	669	109	16119	1.98943	0.0374077	1	1.42704	0.0825688	JUN//FGFR2//PRKAR1B//SHC1//DAB2IP//HAS1//ADORA2A//STK16//SCGB1A1
GO:0051345	positive regulation of hydrolase activity	Biological process	11	809	109	16119	2.01074	0.0208797	1	1.68028	0.100917	S100A8//SHC1//PRKAR1B//FGFR2//DAB2IP//GNAS//JUN//PLEKHG6//PSD3//PSD//ARFGAP2
GO:0098660	inorganic ion transmembrane transport	Biological process	8	585	109	16119	2.0223	0.0447562	1	1.34915	0.0733945	SLC5A5//ATP2B2//KCNJ12//KCNN1//FXYD3//SLC12A5//UQCRH//GAL
GO:0007268	synaptic transmission	Biological process	10	717	109	16119	2.06249	0.0232906	1	1.63282	0.0917431	BAIAP3//GRIK4//ATP2B2//FGFR2//GFAP//DAB2IP//SHANK1//KCNJ12//KCNN1//SLC12A5
GO:1901700	response to oxygen-containing compound	Biological process	17	1206	109	16119	2.08455	0.00295351	1	2.52966	0.155963	FGFR2//SHC1//CAB39L//SCGB1A1//SIGIRR//JUN//S100A8//FABP3//GCNT1//GAL//DGKQ//ALDH3A1//DAB2IP//MUC1//SLC5A5//GNAS//PRKAR1B
GO:0006954	inflammatory response	Biological process	8	566	109	16119	2.09019	0.0380566	1	1.41957	0.0733945	ADAM8//S100A8//SIGIRR//NLRP6//SCGB1A1//ADORA2A//DAB2IP//GAL
GO:0051056	regulation of small GTPase mediated signal transduction	Biological process	7	474	109	16119	2.18389	0.0418443	1	1.37836	0.0642202	PSD3//PSD//DAB2IP//ARFGAP2//GNAS//JUN//PLEKHG6
GO:0043547	positive regulation of GTPase activity	Biological process	7	465	109	16119	2.22616	0.0383763	1	1.41594	0.0642202	DAB2IP//GNAS//JUN//PLEKHG6//PSD3//PSD//ARFGAP2
GO:0009725	response to hormone	Biological process	12	793	109	16119	2.23779	0.00728969	1	2.13729	0.110092	FGFR2//SHC1//CAB39L//GRIK4//FABP3//GCNT1//GAL//ALDH3A1//SCGB1A1//GNAS//SLC5A5//PRKAR1B
GO:0050878	regulation of body fluid levels	Biological process	10	659	109	16119	2.24402	0.0137572	1	1.86147	0.0917431	CLU//ADORA2A//DGKQ//GNAS//ATP2B2//PRKAR1B//CD177//SHC1//SLC16A3//FLI1
GO:0043068	positive regulation of programmed cell death	Biological process	6	391	109	16119	2.26927	0.0495283	1	1.30515	0.0550459	PNMA5//CLU//DAB2IP//GAL//JUN//ADAM8
GO:0043065	positive regulation of apoptotic process	Biological process	6	385	109	16119	2.30463	0.0465698	1	1.3319	0.0550459	JUN//ADAM8//PNMA5//CLU//DAB2IP//GAL
GO:1901698	response to nitrogen compound	Biological process	12	768	109	16119	2.31064	0.00569574	1	2.24445	0.110092	FGFR2//SHC1//CAB39L//FABP3//GCNT1//GAL//DGKQ//ALDH3A1//JUN//SLC5A5//GNAS//PRKAR1B
GO:0001525	angiogenesis	Biological process	6	384	109	16119	2.31064	0.0460877	1	1.33641	0.0550459	PLXND1//DAB2IP//ADAM8//FGFR2//JUN//SHC1
GO:0007265	Ras protein signal transduction	Biological process	8	509	109	16119	2.32426	0.0221103	1	1.65541	0.0733945	PSD3//PSD//DAB2IP//SHC1
GO:0009611	response to wounding	Biological process	15	946	109	16119	2.34483	0.00173096	1	2.76171	0.137615	ADAM8//CLU//ADORA2A//DGKQ//GNAS//ATP2B2//PRKAR1B//CD177//SHC1//SLC16A3//JUN//NLRP6//S100A8//SCGB1A1//GFAP
GO:0098602	single organism cell adhesion	Biological process	6	372	109	16119	2.38517	0.040547	1	1.39204	0.0550459	ADAM8//PKP3//SHC1//GCNT1//S100A8//GNAS
GO:0033993	response to lipid	Biological process	11	673	109	16119	2.41707	0.00581883	1	2.23516	0.100917	SIGIRR//GRIK4//JUN//S100A8//SCGB1A1//GAL//ALDH3A1//FABP3//DAB2IP//MUC1//GNAS
GO:0042060	wound healing	Biological process	11	669	109	16119	2.43152	0.00557026	1	2.25412	0.100917	CLU//ADORA2A//DGKQ//GNAS//ATP2B2//PRKAR1B//CD177//SHC1//SLC16A3//NLRP6//S100A8
GO:0050817	coagulation	Biological process	9	534	109	16119	2.49237	0.0102326	1	1.99001	0.0825688	CLU//ADORA2A//DGKQ//GNAS//ATP2B2//PRKAR1B//CD177//SHC1//SLC16A3
GO:0007596	blood coagulation	Biological process	9	531	109	16119	2.50645	0.00988603	1	2.00498	0.0825688	CLU//DGKQ//SHC1//GNAS//ADORA2A//ATP2B2//PRKAR1B//CD177//SLC16A3
GO:0010243	response to organonitrogen compound	Biological process	12	705	109	16119	2.51712	0.00288287	1	2.54017	0.110092	FGFR2//SHC1//CAB39L//FABP3//GCNT1//GAL//DGKQ//ALDH3A1//JUN//SLC5A5//GNAS//PRKAR1B
GO:0046578	regulation of Ras protein signal transduction	Biological process	7	405	109	16119	2.55596	0.0200516	1	1.69785	0.0642202	PSD3//PSD//DAB2IP//ARFGAP2//GNAS//JUN//PLEKHG6
GO:0031349	positive regulation of defense response	Biological process	5	281	109	16119	2.63133	0.0420277	1	1.37646	0.0458716	JUN//ADAM8//NLRP6//DAB2IP//S100A8
GO:0051090	regulation of sequence-specific DNA binding transcription factor activity	Biological process	6	336	109	16119	2.64073	0.0265499	1	1.57594	0.0550459	DAB2IP//SIGIRR//ADAM8//CLU//S100A8//JUN
GO:0016337	single organismal cell-cell adhesion	Biological process	6	328	109	16119	2.70514	0.0239518	1	1.62066	0.0550459	ADAM8//GCNT1//S100A8//GNAS//PKP3//SHC1
GO:0042493	response to drug	Biological process	7	378	109	16119	2.73853	0.014272	1	1.84551	0.0642202	FABP3//ALDH3A1//GNAS//JUN//GAL//SLC12A5//SCGB1A1
GO:0007599	hemostasis	Biological process	10	536	109	16119	2.75897	0.00340772	1	2.46754	0.0917431	CLU//ADORA2A//DGKQ//GNAS//ATP2B2//PRKAR1B//CD177//SHC1//SLC16A3//FLI1
GO:0043062	extracellular structure organization	Biological process	7	372	109	16119	2.7827	0.0131712	1	1.88037	0.0642202	ADAM8//CAPNS1//KLK4//OLFML2A//EFEMP1//GFAP//HAS1
GO:0030198	extracellular matrix organization	Biological process	7	371	109	16119	2.7902	0.0129939	1	1.88626	0.0642202	ADAM8//CAPNS1//KLK4//HAS1//OLFML2A//EFEMP1//GFAP
GO:1901652	response to peptide	Biological process	8	413	109	16119	2.86452	0.00695081	1	2.15796	0.0733945	FGFR2//SHC1//CAB39L//FABP3//GCNT1//GAL//GNAS//PRKAR1B
GO:0050900	leukocyte migration	Biological process	6	300	109	16119	2.95761	0.0162178	1	1.79001	0.0550459	ADAM8//S100A8//GCNT1//CD177//SHC1//SLC16A3
GO:0043434	response to peptide hormone	Biological process	8	395	109	16119	2.99505	0.00535765	1	2.27103	0.0733945	FGFR2//SHC1//CAB39L//FABP3//GCNT1//GAL//GNAS//PRKAR1B
GO:0032259	methylation	Biological process	6	293	109	16119	3.02827	0.0145962	1	1.83576	0.0550459	GNAS//CTCFL//TDRD1//OCLN//SMYD5//AMT
GO:0002237	response to molecule of bacterial origin	Biological process	5	244	109	16119	3.03034	0.0250225	1	1.60167	0.0458716	SIGIRR//JUN//S100A8//SCGB1A1//DAB2IP
GO:0001649	osteoblast differentiation	Biological process	4	194	109	16119	3.04909	0.042677	1	1.36981	0.0366972	FGFR2//GNAS//PDLIM7//FASN
GO:0070613	regulation of protein processing	Biological process	4	194	109	16119	3.04909	0.042677	1	1.36981	0.0366972	ADAM8//CLU//ZFAND2A//DAB2IP
GO:1903317	regulation of protein maturation	Biological process	4	194	109	16119	3.04909	0.042677	1	1.36981	0.0366972	ADAM8//CLU//ZFAND2A//DAB2IP
GO:0007611	learning or memory	Biological process	4	193	109	16119	3.06489	0.0420079	1	1.37667	0.0366972	JUN//SLC12A5//SHANK1//PRKAR1B
GO:0038127	ERBB signaling pathway	Biological process	5	236	109	16119	3.13307	0.022055	1	1.65649	0.0458716	EFEMP1//FGFR2//PRKAR1B//SHC1//DAB2IP
GO:0019932	second-messenger-mediated signaling	Biological process	4	187	109	16119	3.16322	0.03812	1	1.41885	0.0366972	MCTP1//DGKQ//GAL//GNAS
GO:0006813	potassium ion transport	Biological process	4	185	109	16119	3.19742	0.0368722	1	1.4333	0.0366972	KCNJ12//KCNN1//GAL//SLC12A5
GO:0007173	epidermal growth factor receptor signaling pathway	Biological process	5	230	109	16119	3.2148	0.0199869	1	1.69925	0.0458716	SHC1//DAB2IP//EFEMP1//FGFR2//PRKAR1B
GO:0032496	response to lipopolysaccharide	Biological process	5	230	109	16119	3.2148	0.0199869	1	1.69925	0.0458716	SIGIRR//DAB2IP//JUN//S100A8//SCGB1A1
GO:0002218	activation of innate immune response	Biological process	4	181	109	16119	3.26808	0.0344488	1	1.46283	0.0366972	JUN//NLRP6//DAB2IP//ADAM8
GO:0050890	cognition	Biological process	5	222	109	16119	3.33065	0.017434	1	1.7586	0.0458716	PRKAR1B//JUN//SLC12A5//SHANK1//GNAS
GO:0032868	response to insulin	Biological process	6	263	109	16119	3.3737	0.00891611	1	2.04982	0.0550459	FGFR2//SHC1//CAB39L//FABP3//GCNT1//GAL
GO:0002758	innate immune response-activating signal transduction	Biological process	4	174	109	16119	3.39956	0.0304385	1	1.51658	0.0366972	JUN//NLRP6//DAB2IP//ADAM8
GO:0009896	positive regulation of catabolic process	Biological process	5	204	109	16119	3.62453	0.0125055	1	1.9029	0.0458716	CLU//ZFAND2A//DAB2IP//GAPDHS//ADAM8
GO:1902107	positive regulation of leukocyte differentiation	Biological process	3	115	109	16119	3.85776	0.0430793	1	1.36573	0.0275229	ADAM8//JUN//GNAS
GO:0031331	positive regulation of cellular catabolic process	Biological process	4	153	109	16119	3.86616	0.0201427	1	1.69588	0.0366972	CLU//ZFAND2A//GAPDHS//ADAM8
GO:1903362	regulation of cellular protein catabolic process	Biological process	3	114	109	16119	3.8916	0.0421564	1	1.37514	0.0275229	CLU//ZFAND2A//DAB2IP
GO:0007218	neuropeptide signaling pathway	Biological process	3	113	109	16119	3.92604	0.0412437	1	1.38464	0.0275229	GPR139//NPW//GAL
GO:0007612	learning	Biological process	3	113	109	16119	3.92604	0.0412437	1	1.38464	0.0275229	SHANK1//JUN//SLC12A5
GO:1903050	regulation of proteolysis involved in cellular protein catabolic process	Biological process	3	108	109	16119	4.1078	0.0368332	1	1.43376	0.0275229	CLU//ZFAND2A//DAB2IP
GO:0042303	molting cycle	Biological process	3	106	109	16119	4.1853	0.035141	1	1.45419	0.0275229	FGFR2//GAL//GNAS
GO:0042633	hair cycle	Biological process	3	106	109	16119	4.1853	0.035141	1	1.45419	0.0275229	FGFR2//GAL//GNAS
GO:1902275	regulation of chromatin organization	Biological process	3	106	109	16119	4.1853	0.035141	1	1.45419	0.0275229	ZNHIT1//CTCFL//MUC1
GO:0045667	regulation of osteoblast differentiation	Biological process	3	105	109	16119	4.22516	0.0343105	1	1.46457	0.0275229	GNAS//PDLIM7//FGFR2
GO:1903308	regulation of chromatin modification	Biological process	3	101	109	16119	4.3925	0.0310924	1	1.50735	0.0275229	ZNHIT1//CTCFL//MUC1
GO:0050808	synapse organization	Biological process	5	167	109	16119	4.42757	0.00552716	1	2.2575	0.0458716	PLXND1//FGFR2//SHANK1//DAB2IP//ATP2B2
GO:0014074	response to purine-containing compound	Biological process	4	129	109	16119	4.58545	0.0114172	1	1.94244	0.0366972	DGKQ//ALDH3A1//JUN//SLC5A5
GO:0031056	regulation of histone modification	Biological process	3	96	109	16119	4.62127	0.0273055	1	1.56375	0.0275229	ZNHIT1//CTCFL//MUC1
GO:0061136	regulation of proteasomal protein catabolic process	Biological process	3	95	109	16119	4.66992	0.0265797	1	1.57545	0.0275229	CLU//ZFAND2A//DAB2IP
GO:0001942	hair follicle development	Biological process	3	88	109	16119	5.04139	0.0217947	1	1.66165	0.0275229	FGFR2//GAL//GNAS
GO:0022404	molting cycle process	Biological process	3	88	109	16119	5.04139	0.0217947	1	1.66165	0.0275229	FGFR2//GAL//GNAS
GO:0022405	hair cycle process	Biological process	3	88	109	16119	5.04139	0.0217947	1	1.66165	0.0275229	FGFR2//GAL//GNAS
GO:0051591	response to cAMP	Biological process	3	88	109	16119	5.04139	0.0217947	1	1.66165	0.0275229	SLC5A5//ALDH3A1//JUN
GO:0046683	response to organophosphorus	Biological process	4	116	109	16119	5.09934	0.00793573	1	2.10041	0.0366972	DGKQ//ALDH3A1//JUN//SLC5A5
GO:0045732	positive regulation of protein catabolic process	Biological process	4	112	109	16119	5.28145	0.00702594	1	2.1533	0.0366972	CLU//ZFAND2A//ADAM8//DAB2IP
GO:0006304	DNA modification	Biological process	3	80	109	16119	5.54553	0.0169602	1	1.77057	0.0275229	GNAS//CTCFL//TDRD1
GO:0050885	neuromuscular process controlling balance	Biological process	2	53	109	16119	5.58041	0.0499436	1	1.30152	0.0183486	ATP2B2//SHANK1
GO:0035272	exocrine system development	Biological process	2	52	109	16119	5.68772	0.0482669	1	1.31635	0.0183486	FGFR2//PLXND1
GO:0007159	leukocyte cell-cell adhesion	Biological process	2	51	109	16119	5.79924	0.0466115	1	1.33151	0.0183486	GCNT1//S100A8
GO:0007189	adenylate cyclase-activating G-protein coupled receptor signaling pathway	Biological process	2	51	109	16119	5.79924	0.0466115	1	1.33151	0.0183486	GNAS//ADORA2A
GO:1901216	positive regulation of neuron death	Biological process	2	51	109	16119	5.79924	0.0466115	1	1.33151	0.0183486	JUN//CLU
GO:0032434	regulation of proteasomal ubiquitin-dependent protein catabolic process	Biological process	3	76	109	16119	5.8374	0.0147953	1	1.82988	0.0275229	CLU//ZFAND2A//DAB2IP
GO:0070542	response to fatty acid	Biological process	2	50	109	16119	5.91523	0.0449777	1	1.347	0.0183486	GNAS//FABP3
GO:0010954	positive regulation of protein processing	Biological process	4	99	109	16119	5.97498	0.00455209	1	2.34179	0.0366972	CLU//ZFAND2A//ADAM8//DAB2IP
GO:1903319	positive regulation of protein maturation	Biological process	4	99	109	16119	5.97498	0.00455209	1	2.34179	0.0366972	ADAM8//CLU//ZFAND2A//DAB2IP
GO:0033762	response to glucagon	Biological process	2	49	109	16119	6.03595	0.0433658	1	1.36285	0.0183486	GNAS//PRKAR1B
GO:0051349	positive regulation of lyase activity	Biological process	2	48	109	16119	6.1617	0.0417762	1	1.37907	0.0183486	ADORA2A//GNAS
GO:2001244	positive regulation of intrinsic apoptotic signaling pathway	Biological process	2	48	109	16119	6.1617	0.0417762	1	1.37907	0.0183486	CLU//S100A8
GO:0042044	fluid transport	Biological process	2	46	109	16119	6.4296	0.0386655	1	1.41268	0.0183486	GNAS//PRKAR1B
GO:0042116	macrophage activation	Biological process	2	46	109	16119	6.4296	0.0386655	1	1.41268	0.0183486	CLU//JUN
GO:0043620	regulation of DNA-templated transcription in response to stress	Biological process	2	46	109	16119	6.4296	0.0386655	1	1.41268	0.0183486	MUC1//JUN
GO:0002763	positive regulation of myeloid leukocyte differentiation	Biological process	2	45	109	16119	6.57248	0.0371451	1	1.4301	0.0183486	JUN//GNAS
GO:0031281	positive regulation of cyclase activity	Biological process	2	45	109	16119	6.57248	0.0371451	1	1.4301	0.0183486	ADORA2A//GNAS
GO:0032436	positive regulation of proteasomal ubiquitin-dependent protein catabolic process	Biological process	2	45	109	16119	6.57248	0.0371451	1	1.4301	0.0183486	CLU//ZFAND2A
GO:0048661	positive regulation of smooth muscle cell proliferation	Biological process	2	45	109	16119	6.57248	0.0371451	1	1.4301	0.0183486	FGFR2//JUN
GO:0045862	positive regulation of proteolysis	Biological process	4	87	109	16119	6.79911	0.00286301	1	2.54318	0.0366972	CLU//ZFAND2A//ADAM8//DAB2IP
GO:0044728	DNA methylation or demethylation	Biological process	3	64	109	16119	6.93191	0.00929383	1	2.03181	0.0275229	GNAS//CTCFL//TDRD1
GO:0048701	embryonic cranial skeleton morphogenesis	Biological process	2	42	109	16119	7.04194	0.0327284	1	1.48507	0.0183486	FGFR2//GNAS
GO:0006833	water transport	Biological process	2	41	109	16119	7.21369	0.0313057	1	1.50438	0.0183486	GNAS//PRKAR1B
GO:0043124	negative regulation of I-kappaB kinase/NF-kappaB signaling	Biological process	2	41	109	16119	7.21369	0.0313057	1	1.50438	0.0183486	DAB2IP//NLRP6
GO:0043618	regulation of transcription from RNA polymerase II promoter in response to stress	Biological process	2	41	109	16119	7.21369	0.0313057	1	1.50438	0.0183486	MUC1//JUN
GO:2001021	negative regulation of response to DNA damage stimulus	Biological process	2	41	109	16119	7.21369	0.0313057	1	1.50438	0.0183486	MUC1//CLU
GO:0006968	cellular defense response	Biological process	3	60	109	16119	7.39404	0.00778317	1	2.10884	0.0275229	ADORA2A//LSP1//PRF1
GO:0007431	salivary gland development	Biological process	2	40	109	16119	7.39404	0.0299083	1	1.52421	0.0183486	FGFR2//PLXND1
GO:0003151	outflow tract morphogenesis	Biological process	3	59	109	16119	7.51936	0.00743006	1	2.12901	0.0275229	FGFR2//PLXND1//JUN
GO:0045123	cellular extravasation	Biological process	2	38	109	16119	7.7832	0.0271914	1	1.56557	0.0183486	GCNT1//ADAM8
GO:0071377	cellular response to glucagon stimulus	Biological process	2	38	109	16119	7.7832	0.0271914	1	1.56557	0.0183486	GNAS//PRKAR1B
GO:0007435	salivary gland morphogenesis	Biological process	2	36	109	16119	8.2156	0.0245811	1	1.6094	0.0183486	FGFR2//PLXND1
GO:0034121	regulation of toll-like receptor signaling pathway	Biological process	2	36	109	16119	8.2156	0.0245811	1	1.6094	0.0183486	NLRP6//DAB2IP
GO:0019935	cyclic-nucleotide-mediated signaling	Biological process	3	53	109	16119	8.37061	0.00551283	1	2.25863	0.0275229	DGKQ//GAL//GNAS
GO:0045762	positive regulation of adenylate cyclase activity	Biological process	2	35	109	16119	8.45033	0.0233169	1	1.63233	0.0183486	ADORA2A//GNAS
GO:1903052	positive regulation of proteolysis involved in cellular protein catabolic process	Biological process	3	52	109	16119	8.53158	0.0052262	1	2.28181	0.0275229	CLU//ZFAND2A//DAB2IP
GO:0006305	DNA alkylation	Biological process	3	51	109	16119	8.69887	0.00494876	1	2.3055	0.0275229	GNAS//CTCFL//TDRD1
GO:0006306	DNA methylation	Biological process	3	51	109	16119	8.69887	0.00494876	1	2.3055	0.0275229	CTCFL//TDRD1//GNAS
GO:1901800	positive regulation of proteasomal protein catabolic process	Biological process	3	51	109	16119	8.69887	0.00494876	1	2.3055	0.0275229	CLU//ZFAND2A//DAB2IP
GO:0032312	regulation of ARF GTPase activity	Biological process	2	32	109	16119	9.24255	0.0196935	1	1.70568	0.0183486	DAB2IP//ARFGAP2
GO:1902229	regulation of intrinsic apoptotic signaling pathway in response to DNA damage	Biological process	2	32	109	16119	9.24255	0.0196935	1	1.70568	0.0183486	MUC1//CLU
GO:0007190	activation of adenylate cyclase activity	Biological process	2	30	109	16119	9.85872	0.0174231	1	1.75887	0.0183486	ADORA2A//GNAS
GO:0031102	neuron projection regeneration	Biological process	2	30	109	16119	9.85872	0.0174231	1	1.75887	0.0183486	JUN//GFAP
GO:0019933	cAMP-mediated signaling	Biological process	3	44	109	16119	10.0828	0.00325665	1	2.48723	0.0275229	GNAS//DGKQ//GAL
GO:0060445	branching involved in salivary gland morphogenesis	Biological process	2	26	109	16119	11.3754	0.0132472	1	1.87788	0.0183486	PLXND1//FGFR2
GO:0071514	genetic imprinting	Biological process	2	26	109	16119	11.8305	0.0132472	1	1.87788	0.0183486	CTCFL//GNAS
GO:1902230	negative regulation of intrinsic apoptotic signaling pathway in response to DNA damage	Biological process	2	25	109	16119	12.3234	0.0122819	1	1.91074	0.0183486	MUC1//CLU
GO:0032011	ARF protein signal transduction	Biological process	4	48	109	16119	12.3234	0.00030616	0.83597	3.51405	0.0366972	PSD3//PSD
GO:0032012	regulation of ARF protein signal transduction	Biological process	4	48	109	16119	14.0839	0.00030616	0.83597	3.51405	0.0366972	DAB2IP//ARFGAP2//PSD3//PSD
GO:0014009	glial cell proliferation	Biological process	2	21	109	16119	14.0839	0.00874958	1	2.05801	0.0183486	GFAP//CLU
GO:0034122	negative regulation of toll-like receptor signaling pathway	Biological process	2	21	109	16119	16.4312	0.00874958	1	2.05801	0.0183486	DAB2IP//NLRP6
GO:0043046	DNA methylation involved in gamete generation	Biological process	2	16	109	16119	18.4851	0.00511095	1	2.2915	0.0183486	CTCFL//TDRD1
GO:0001774	microglial cell activation	Biological process	2	12	109	16119	24.6468	0.00286105	1	2.54348	0.0183486	CLU//JUN
GO:0002523	leukocyte migration involved in inflammatory response	Biological process	2	10	109	16119	29.5761	0.00196802	1	2.70597	0.0183486	ADAM8//S100A8
GO:0045023	G0 to G1 transition	Biological process	2	10	109	16119	29.5761	0.00196802	1	2.70597	0.0183486	ZNHIT1//DAB2IP
