# Supplementary material for: Hepatitis B virus X protein influences enrichment profiles of H3K9me3 on promoter regions in human hepatoma cell lines
Source: Oncotarget. 2016 Oct 19;7(51):84883–92. doi: 10.18632/oncotarget.12751 (PMC5356706; doi:10.18632/oncotarget.12751)
Supplement: Supplementary file 6 [file oncotarget-07-84883-s006.xlsx]

## Sheet: Sheet1
#Column "GO.ID" stands for the ID of gene ontology term
#Column "Term" stands for the name of gene ontology term
#Column "Ontology" stands for the ontology of GOID belongs to
#Column "Count" stands for the number of DE genes associated with the listed GOID
#Column "Pop.Hits" stands for the number of background population genes associated with the listed GOID
#Column "List.Total" stands for the total number of DE genes
#Column "Pop.Total" stands for the total number of background population genes
#Column "Fold.Enrichment" stands for the Fold Enrichment value of the GOID, it equals (Count/Pop.Hits)/(List.Total/Pop.Total)
#Column "Pvalue" stands for the significance testing value of the GOID
#Column "FDR" stands for the false discovery rate of the GOID, using Benjamini & Hochberg (1995) method
#Column "Enrichment.Score" stands for the Enrichment Score value of the GOID, it equals (-log10(Pvalue))
#Column "Gene.Ratio" stands for the Gene Ratio value genes associated with the GOID, it equals (Count/List.Total)
#Column "GENES" stands for the DE genes associated with the GOID
GO.ID	Term	Ontology	Count	Pop.Hits	List.Total	Pop.Total	Fold.Enrichment	Pvalue	FDR	Enrichment.Score	Gene.Ratio
GO:0071855	neuropeptide receptor binding	Molecular function	3	26	101	15711	17.9486	0.000602129	0.62501	3.22031	0.029703
GO:0036041	long-chain fatty acid binding	Molecular function	2	10	101	15711	31.1109	0.00178054	0.84461	2.74945	0.019802
GO:0015296	anion:cation symporter activity	Molecular function	3	48	101	15711	9.72215	0.00361623	0.84461	2.44174	0.029703
GO:0033293	monocarboxylic acid binding	Molecular function	3	50	101	15711	9.33327	0.00406016	0.84461	2.39146	0.029703
GO:0005159	insulin-like growth factor receptor binding	Molecular function	2	15	101	15711	20.7406	0.00406845	0.84461	2.39057	0.019802
GO:0035255	ionotropic glutamate receptor binding	Molecular function	2	17	101	15711	18.3005	0.00522571	0.868125	2.28185	0.019802
GO:0005086	ARF guanyl-nucleotide exchange factor activity	Molecular function	2	18	101	15711	17.2838	0.00585441	0.868125	2.23252	0.019802
GO:0015293	symporter activity	Molecular function	4	129	101	15711	4.82339	0.00959822	1	2.01781	0.039604
GO:0005504	fatty acid binding	Molecular function	2	25	101	15711	12.4444	0.0111489	1	1.95277	0.019802
GO:0004713	protein tyrosine kinase activity	Molecular function	4	137	101	15711	4.54174	0.0117785	1	1.92891	0.039604
GO:0005154	epidermal growth factor receptor binding	Molecular function	2	27	101	15711	11.5226	0.0129361	1	1.8882	0.019802
GO:0035254	glutamate receptor binding	Molecular function	2	27	101	15711	11.5226	0.0129361	1	1.8882	0.019802
GO:0015294	solute:cation symporter activity	Molecular function	3	81	101	15711	5.76128	0.0153205	1	1.81473	0.029703
GO:0016620	oxidoreductase activity, acting on the aldehyde or oxo group of donors, NAD or NADP as acceptor	Molecular function	2	30	101	15711	10.3703	0.0158332	1	1.80043	0.019802
GO:0001077	RNA polymerase II core promoter proximal region sequence-specific DNA binding transcription factor activity involved in positive regulation of transcription	Molecular function	4	151	101	15711	4.12065	0.0163126	1	1.78748	0.039604
GO:0005215	transporter activity	Molecular function	14	1190	101	15711	1.83005	0.0198353	1	1.70256	0.138614
GO:0008509	anion transmembrane transporter activity	Molecular function	5	248	101	15711	3.13618	0.0219175	1	1.65921	0.049505
GO:0043565	sequence-specific DNA binding	Molecular function	10	750	101	15711	2.07406	0.0223054	1	1.65159	0.0990099
GO:0005515	protein binding	Molecular function	64	8384	101	15711	1.18744	0.0266851	1	1.57373	0.633663
GO:0015075	ion transmembrane transporter activity	Molecular function	10	780	101	15711	1.99429	0.0282672	1	1.54872	0.0990099
GO:0016903	oxidoreductase activity, acting on the aldehyde or oxo group of donors	Molecular function	2	41	101	15711	7.58802	0.028517	1	1.5449	0.019802
GO:0008375	acetylglucosaminyltransferase activity	Molecular function	2	43	101	15711	7.23509	0.0311453	1	1.50661	0.019802
GO:0022857	transmembrane transporter activity	Molecular function	11	918	101	15711	1.86394	0.033543	1	1.4744	0.108911
GO:0015291	secondary active transmembrane transporter activity	Molecular function	4	189	101	15711	3.29216	0.0336241	1	1.47335	0.039604
GO:0050661	NADP binding	Molecular function	2	47	101	15711	6.61934	0.0366749	1	1.43563	0.019802
GO:0015103	inorganic anion transmembrane transporter activity	Molecular function	3	116	101	15711	4.02296	0.0387931	1	1.41125	0.029703
GO:0015370	solute:sodium symporter activity	Molecular function	2	49	101	15711	6.34916	0.0395709	1	1.40262	0.019802
GO:0005179	hormone activity	Molecular function	3	117	101	15711	3.98858	0.0396336	1	1.40194	0.029703
GO:0001228	RNA polymerase II transcription regulatory region sequence-specific DNA binding transcription factor activity involved in positive regulation of transcription	Molecular function	4	201	101	15711	3.09561	0.0406913	1	1.3905	0.039604
GO:0070851	growth factor receptor binding	Molecular function	3	119	101	15711	3.92154	0.0413425	1	1.3836	0.029703
GO:0000982	RNA polymerase II core promoter proximal region sequence-specific DNA binding transcription factor activity	Molecular function	4	204	101	15711	3.05009	0.0425805	1	1.37079	0.039604
GO:0022891	substrate-specific transmembrane transporter activity	Molecular function	10	837	101	15711	1.85848	0.0426019	1	1.37057	0.0990099
GO:0033613	activating transcription factor binding	Molecular function	2	53	101	15711	5.86998	0.045612	1	1.34092	0.019802
GO:0022804	active transmembrane transporter activity	Molecular function	5	303	101	15711	2.56691	0.0458063	1	1.33907	0.049505
GO:0022892	substrate-specific transporter activity	Molecular function	11	970	101	15711	1.76402	0.0469076	1	1.32876	0.108911
GO:0000980	RNA polymerase II distal enhancer sequence-specific DNA binding	Molecular function	2	54	101	15711	5.76128	0.0471723	1	1.32631	0.019802
